# Supplementary material for: Ca2+ oscillation in vascular smooth muscle cells control myogenic spontaneous vasomotion and counteract post-ischemic no-reflow
Source: Commun Biol. 2024 Mar 15;7:332. doi: 10.1038/s42003-024-06010-1 (PMC10942987; doi:10.1038/s42003-024-06010-1)
Supplement: Supplementary file 4 — Supplementary Data 1 [file 42003_2024_6010_MOESM4_ESM.xlsx]

## Sheet: F1
F1c				F1d
	△R/R0	△R/R0			Occ.2hRep.22h																																												Before
Time	Before	MCAO2hRP22h		Frequency	0.00284	0.003675	0.000102	0.002136	3.71e-05	0.000565	0.006408	8.16e-06	0.001797	0.00013	0.00085	0.001029	0.002719	7.87e-05	0.001213	0.003015	0.000584	0.002578	0.003564	0.003071	0.003275	0.000848	0.001124	0.00204	0.00242	0.001648	0.001261	0.002719	0.001217	0.001897	0.004927	0.001969	0.000215	0.00228	0.001552	0.00122	0.002629	0.001518	0.001842	0.002098	0.000149	0.001947	0.000613	0.003705	0.000918
1.6	-2	-0.93		0	0.198131	0.076655	0.029391	0.060262	0.050225	0.25385	0.251392	0.073689	0.056343	0.03808	0.036744	0.024118	0.049392	0.055289	0.173672	0.149902	0.142368	0.093028	0.08804	0.120165	0.148779	0.103119	0.02951	0.039086	0.244221	0.054873	0.032032	0.084788	0.025121	0.052299	0.203868	0.022744	0.032745	0.027756	0.048652	0.037444	0.025944	0.101912	0.035594	0.050898	0.02078	0.170256	0.057946	0.166839	0.088975
3.2	0.71	2.41		0.00463	0.268155	0.091373	0.044011	0.081488	0.071973	0.317792	0.280236	0.091961	0.067116	0.045724	0.054512	0.025561	0.055587	0.074483	0.191835	0.186567	0.156449	0.114411	0.107498	0.137442	0.173996	0.111366	0.047468	0.050671	0.305661	0.067193	0.04151	0.09486	0.031367	0.065127	0.246989	0.027023	0.042839	0.051183	0.059081	0.039875	0.038038	0.150382	0.052235	0.071305	0.024749	0.196695	0.072764	0.189958	0.155088
4.8	2.63	2.34		0.009259	0.205678	0.05383	0.046642	0.046345	0.04112	0.207749	0.187849	0.080924	0.057688	0.033671	0.048221	0.019659	0.038734	0.049489	0.091812	0.124745	0.094994	0.076724	0.052693	0.091329	0.112509	0.067431	0.044459	0.022118	0.169344	0.056466	0.036278	0.051489	0.017731	0.05185	0.140208	0.030913	0.029903	0.070731	0.035334	0.034263	0.036459	0.113333	0.051544	0.059219	0.036459	0.130279	0.058022	0.12642	0.158104
6.4	3.48	0.87		0.013889	0.180602	0.03958	0.057814	0.0415	0.039116	0.14212	0.133499	0.053206	0.033048	0.025988	0.033029	0.033336	0.043906	0.042561	0.06758	0.067507	0.081031	0.050039	0.057335	0.063801	0.06996	0.041651	0.055137	0.021713	0.131322	0.045954	0.03722	0.033989	0.03097	0.051158	0.110181	0.039132	0.039635	0.072253	0.025768	0.041639	0.047934	0.093643	0.062518	0.052405	0.038823	0.078478	0.032889	0.080165	0.11638
8	0.62	2.22		0.018519	0.168501	0.045871	0.058284	0.03269	0.018106	0.089601	0.128453	0.06454	0.035885	0.029	0.017126	0.056797	0.049597	0.032935	0.085379	0.037854	0.090211	0.03448	0.042603	0.050036	0.06111	0.035602	0.048234	0.020248	0.101809	0.042832	0.032413	0.040528	0.045302	0.042326	0.08273	0.062834	0.04133	0.060675	0.031223	0.045418	0.045866	0.056819	0.067649	0.043298	0.047415	0.062377	0.034883	0.071934	0.059017
9.6	0.18	1.91		0.023148	0.13377	0.042811	0.043677	0.024015	0.015411	0.029669	0.065742	0.086999	0.03062	0.028037	0.015318	0.063906	0.044683	0.047633	0.104609	0.037796	0.098685	0.034154	0.035152	0.038752	0.052808	0.026078	0.041446	0.022687	0.067163	0.021031	0.02964	0.044105	0.045101	0.027021	0.059978	0.058824	0.039469	0.06638	0.030593	0.036267	0.047716	0.029153	0.05059	0.036821	0.030038	0.045834	0.035877	0.063927	0.032897
11.2	1.43	0.92		0.027778	0.16209	0.051713	0.028777	0.022767	0.016291	0.031197	0.068047	0.080645	0.037113	0.031106	0.018633	0.072345	0.016484	0.056391	0.092835	0.049288	0.100071	0.045892	0.057459	0.023348	0.046286	0.029389	0.037811	0.038843	0.070222	0.016364	0.020744	0.037076	0.041802	0.015639	0.057205	0.040465	0.025769	0.046883	0.029839	0.025197	0.030457	0.028454	0.03388	0.030198	0.038699	0.037241	0.031307	0.03466	0.056107
12.8	2.01	1.85		0.032407	0.145216	0.054369	0.032246	0.021883	0.03261	0.050092	0.05651	0.079332	0.040089	0.027504	0.029673	0.052511	0.035886	0.084568	0.083164	0.056913	0.111896	0.051674	0.070732	0.024886	0.03222	0.04317	0.044764	0.044565	0.060222	0.01603	0.02967	0.030013	0.036011	0.015766	0.075675	0.023467	0.029978	0.049741	0.018474	0.028027	0.020459	0.043083	0.029637	0.028385	0.041432	0.034473	0.028798	0.04292	0.079669
14.4	1.41	-0.25		0.037037	0.161952	0.056917	0.031059	0.031098	0.042542	0.065295	0.061516	0.056673	0.039719	0.029006	0.027426	0.041509	0.051052	0.065942	0.063428	0.046668	0.076994	0.045561	0.087057	0.032251	0.020876	0.036963	0.042528	0.046158	0.083291	0.027524	0.032689	0.045006	0.037492	0.028249	0.089494	0.029594	0.032696	0.055244	0.021331	0.027237	0.018755	0.055457	0.044969	0.026724	0.041725	0.03261	0.038835	0.031951	0.081536
16	-2.35	0.35		0.041667	0.126548	0.054249	0.039847	0.036174	0.046043	0.083767	0.041396	0.074049	0.028443	0.025886	0.037177	0.050456	0.06468	0.065067	0.062878	0.032265	0.048654	0.039357	0.073443	0.03042	0.0156	0.03695	0.029659	0.033755	0.085623	0.029188	0.052925	0.050768	0.037113	0.030979	0.07853	0.0314	0.039899	0.071878	0.021805	0.031415	0.013266	0.069328	0.059087	0.039215	0.036099	0.026624	0.047406	0.044848	0.073924
17.6	0.3	0.16		0.046296	0.116394	0.0476	0.028963	0.035241	0.034619	0.104429	0.063807	0.080358	0.023059	0.025284	0.041152	0.053617	0.040828	0.065913	0.055175	0.029151	0.032057	0.051073	0.081535	0.035605	0.015783	0.024253	0.031198	0.029472	0.088369	0.030821	0.062123	0.045912	0.029838	0.040357	0.049469	0.031318	0.038967	0.071978	0.031295	0.036736	0.019465	0.055024	0.054488	0.030647	0.026602	0.025247	0.040057	0.04103	0.056704
19.2	2.58	0		0.050926	0.09256	0.052749	0.033421	0.041513	0.029491	0.112217	0.066748	0.093863	0.02215	0.024223	0.048916	0.057599	0.04543	0.078185	0.04856	0.036782	0.049414	0.049371	0.077514	0.022941	0.017751	0.024734	0.038231	0.019896	0.080533	0.037912	0.067049	0.032939	0.03942	0.033386	0.047169	0.030291	0.041738	0.050665	0.029505	0.040814	0.016563	0.056658	0.047048	0.031205	0.023564	0.02693	0.027535	0.046336	0.051513
20.8	4.02	-0.09		0.055556	0.109452	0.049689	0.023969	0.044916	0.031978	0.103654	0.055826	0.064151	0.031446	0.024987	0.03881	0.037878	0.039899	0.087202	0.050341	0.041216	0.086633	0.040997	0.063219	0.018394	0.019002	0.011478	0.047408	0.020484	0.062571	0.039852	0.050011	0.029518	0.038739	0.029466	0.066836	0.041959	0.034528	0.046803	0.040125	0.039951	0.026303	0.05162	0.029708	0.026689	0.020498	0.022357	0.018897	0.04088	0.051742
22.4	-1.8	-0.98		0.060185	0.132148	0.057296	0.029779	0.041563	0.038824	0.071492	0.05986	0.05428	0.02439	0.024499	0.030464	0.035359	0.035594	0.067679	0.048636	0.044839	0.092079	0.041278	0.053078	0.009132	0.023362	0.015682	0.036972	0.015028	0.067301	0.037115	0.035749	0.03656	0.037811	0.021243	0.087574	0.038415	0.022752	0.047708	0.036007	0.031102	0.031284	0.048186	0.032016	0.027188	0.032183	0.026777	0.02226	0.029369	0.061163
24	-0.6	1.22		0.064815	0.150168	0.053108	0.027228	0.028918	0.030784	0.05895	0.076426	0.067646	0.022206	0.022063	0.032079	0.031665	0.029322	0.080245	0.042808	0.038764	0.101601	0.044262	0.037279	0.018998	0.023157	0.017302	0.035912	0.016575	0.088767	0.028613	0.029144	0.032113	0.024299	0.024968	0.06126	0.039736	0.024369	0.046182	0.03917	0.030525	0.037641	0.048109	0.024089	0.024063	0.037168	0.021034	0.024563	0.034773	0.057979
25.6	0.5	1.8		0.069444	0.119687	0.061571	0.039393	0.02175	0.020375	0.049975	0.085462	0.078213	0.02108	0.023402	0.031933	0.025376	0.037307	0.066999	0.045384	0.028986	0.082354	0.043653	0.026264	0.018834	0.01687	0.019462	0.030887	0.019158	0.086477	0.031039	0.031595	0.032278	0.018739	0.026861	0.04999	0.038991	0.025051	0.06703	0.042994	0.025928	0.035553	0.052098	0.031037	0.027924	0.033008	0.025868	0.04025	0.028668	0.045072
27.2	2.32	-1.91		0.074074	0.094441	0.051741	0.029451	0.020058	0.017304	0.058087	0.059487	0.070854	0.019657	0.025562	0.025898	0.025478	0.048134	0.054221	0.036558	0.024916	0.075039	0.031234	0.015314	0.023893	0.014777	0.019534	0.026005	0.015686	0.065111	0.029417	0.039364	0.02622	0.032426	0.02779	0.034812	0.05252	0.034416	0.074873	0.047433	0.026918	0.030681	0.056105	0.025216	0.032934	0.024523	0.017786	0.041273	0.03829	0.031964
28.8	2.6	1.77		0.078704	0.080528	0.062618	0.030839	0.018394	0.030643	0.073946	0.068471	0.041942	0.02198	0.043585	0.019659	0.029718	0.041112	0.033722	0.035693	0.017615	0.058033	0.033802	0.021012	0.016714	0.013318	0.02041	0.028402	0.015343	0.042128	0.025713	0.034288	0.037191	0.039874	0.023863	0.043759	0.048487	0.032757	0.079562	0.048335	0.022414	0.025988	0.041584	0.024365	0.035844	0.028878	0.024771	0.043751	0.035878	0.034595
30.4	-2.49	3.01		0.083333	0.086841	0.055326	0.019082	0.019137	0.028439	0.106719	0.079075	0.037633	0.017051	0.045279	0.021146	0.034711	0.044855	0.040489	0.027273	0.02806	0.04341	0.051701	0.035836	0.01701	0.012209	0.017984	0.033805	0.014259	0.028771	0.020316	0.032899	0.043099	0.046454	0.017571	0.054845	0.04349	0.033954	0.043396	0.033031	0.032531	0.028786	0.022556	0.029392	0.028355	0.043267	0.025093	0.031998	0.059728	0.034974
32	0	1.44		0.087963	0.066526	0.052493	0.022674	0.016599	0.030447	0.101439	0.086496	0.059331	0.025224	0.04192	0.025613	0.041798	0.049423	0.066315	0.026836	0.027797	0.04912	0.046729	0.05472	0.014272	0.012292	0.013526	0.037769	0.018057	0.023998	0.019847	0.031742	0.061071	0.033226	0.016463	0.058216	0.027157	0.035369	0.031057	0.032028	0.036154	0.028786	0.016857	0.027601	0.043717	0.052214	0.027835	0.026208	0.056583	0.036468
33.6	0	1.74		0.092593	0.061948	0.041679	0.021267	0.016119	0.020295	0.082868	0.083934	0.054908	0.025541	0.025759	0.02896	0.039901	0.053517	0.095957	0.053677	0.03486	0.058153	0.04061	0.068327	0.011299	0.016376	0.015215	0.036302	0.020305	0.039412	0.018041	0.043231	0.049206	0.03235	0.013093	0.058539	0.025718	0.042601	0.018703	0.028165	0.043728	0.03808	0.018878	0.054162	0.043807	0.054332	0.01902	0.019886	0.055897	0.023564
35.2	2.54	0		0.097222	0.063244	0.03929	0.023679	0.020802	0.032854	0.072086	0.081942	0.059793	0.027941	0.031508	0.027021	0.032906	0.053756	0.10813	0.070483	0.036574	0.076727	0.027891	0.054932	0.013873	0.021821	0.02049	0.043858	0.033531	0.060119	0.01531	0.036758	0.040219	0.02014	0.014056	0.039769	0.024484	0.036726	0.025518	0.031834	0.038758	0.034073	0.017928	0.048554	0.040304	0.040217	0.013864	0.013867	0.0342	0.040557
36.8	2.94	0.08		0.101852	0.068672	0.037587	0.033506	0.028502	0.030854	0.068452	0.087155	0.034495	0.025298	0.039983	0.032065	0.034657	0.063138	0.11297	0.069189	0.039047	0.07816	0.025151	0.038225	0.020458	0.021747	0.023318	0.058209	0.040549	0.071861	0.013326	0.027351	0.02044	0.018241	0.012245	0.048042	0.044604	0.036575	0.033798	0.032259	0.04541	0.043836	0.01264	0.056807	0.021546	0.026494	0.014578	0.013458	0.026087	0.047068
38.4	-2.8	-1.15		0.106481	0.077993	0.035067	0.031443	0.026929	0.036897	0.057048	0.066535	0.050025	0.036589	0.039637	0.03109	0.058982	0.062171	0.103736	0.060374	0.044677	0.063627	0.019079	0.026612	0.029165	0.015077	0.018541	0.070904	0.044977	0.063676	0.012601	0.015425	0.026945	0.016454	0.015818	0.044802	0.047347	0.022321	0.04569	0.035412	0.045831	0.043545	0.023618	0.045867	0.017583	0.028276	0.018418	0.025169	0.024688	0.053323
40	0.34	0.66		0.111111	0.08322	0.02915	0.038499	0.02078	0.031141	0.044712	0.074041	0.041849	0.04057	0.034431	0.037904	0.062597	0.050874	0.09362	0.046435	0.050368	0.039555	0.01575	0.030156	0.024666	0.011196	0.016073	0.063833	0.027588	0.071364	0.02218	0.026687	0.050233	0.019134	0.01844	0.042771	0.059555	0.023944	0.061128	0.031902	0.045325	0.057712	0.051388	0.048921	0.02413	0.030696	0.015947	0.02	0.025597	0.047155
41.6	0.82	0.37		0.115741	0.109613	0.020345	0.034247	0.020298	0.03368	0.036383	0.083099	0.04479	0.043143	0.029375	0.028415	0.073343	0.025732	0.079108	0.054103	0.060832	0.038899	0.021693	0.036908	0.018845	0.009231	0.013123	0.047043	0.029309	0.076109	0.02615	0.028266	0.05261	0.017517	0.020741	0.029987	0.042283	0.019623	0.059655	0.025185	0.046811	0.064062	0.064024	0.042031	0.035185	0.035304	0.015022	0.018073	0.0368	0.033842
43.2	3.22	0.55		0.12037	0.092853	0.034234	0.045742	0.027825	0.026288	0.055459	0.100845	0.053221	0.035261	0.037727	0.029224	0.04582	0.020224	0.067194	0.04467	0.060722	0.046316	0.034451	0.030701	0.018055	0.010166	0.013589	0.027211	0.02406	0.06336	0.025819	0.03562	0.04269	0.015369	0.015274	0.038543	0.039632	0.025726	0.074077	0.026436	0.037451	0.054137	0.078279	0.031914	0.036616	0.027346	0.014021	0.010018	0.028895	0.02829
44.8	0.34	1.96		0.125	0.073844	0.045024	0.047548	0.024366	0.023593	0.05312	0.092262	0.057628	0.028762	0.036651	0.026335	0.047502	0.018125	0.072606	0.043167	0.051131	0.050429	0.040206	0.035944	0.017992	0.008948	0.014932	0.017323	0.027441	0.042088	0.019613	0.029447	0.023718	0.020169	0.018541	0.044559	0.042747	0.022075	0.074157	0.030381	0.045855	0.0392	0.058859	0.027544	0.025115	0.024111	0.017379	0.012213	0.024687	0.040796
46.4	-0.43	1.28		0.12963	0.053022	0.053627	0.038195	0.017032	0.020712	0.070623	0.078096	0.051697	0.025365	0.038358	0.029015	0.029219	0.043625	0.081172	0.033369	0.036737	0.033206	0.047939	0.030739	0.021335	0.007272	0.016892	0.016029	0.013739	0.038906	0.022533	0.027572	0.034809	0.018787	0.019255	0.034926	0.060539	0.025488	0.067277	0.032141	0.042916	0.033157	0.057127	0.042105	0.021086	0.018972	0.015248	0.026005	0.007484	0.042998
48	0.85	0.68		0.134259	0.040248	0.04001	0.032233	0.013226	0.028418	0.055668	0.048848	0.050204	0.015869	0.037108	0.023644	0.038061	0.047281	0.074377	0.0258	0.037934	0.026108	0.041651	0.03519	0.012072	0.008606	0.019375	0.020533	0.010555	0.033529	0.025534	0.02629	0.040024	0.013961	0.022261	0.03457	0.064071	0.022935	0.04903	0.024835	0.061123	0.039257	0.030504	0.0437	0.027104	0.016057	0.013958	0.021932	0.010772	0.050306
49.6	2.73	1.42		0.138889	0.05304	0.037116	0.02109	0.01861	0.036335	0.061713	0.048065	0.05123	0.015712	0.02545	0.020106	0.035325	0.060989	0.059823	0.027083	0.029928	0.02428	0.040696	0.03517	0.012511	0.007842	0.014938	0.027445	0.012855	0.034944	0.030874	0.030817	0.047381	0.035632	0.017631	0.032463	0.068324	0.026442	0.046501	0.023899	0.07906	0.057054	0.034717	0.045899	0.028848	0.024023	0.01849	0.021708	0.014565	0.031875
51.2	3.52	2.16		0.143519	0.055058	0.038374	0.027547	0.023636	0.031388	0.060224	0.040017	0.052257	0.009576	0.025073	0.021258	0.035671	0.049824	0.056262	0.029507	0.029156	0.02049	0.036773	0.030917	0.007789	0.007314	0.020234	0.030946	0.024212	0.036884	0.031662	0.031949	0.036011	0.044493	0.015021	0.045641	0.061209	0.034098	0.046828	0.021126	0.091953	0.066884	0.039252	0.03623	0.027556	0.03038	0.022763	0.014218	0.015546	0.031165
52.8	-2.99	1.37		0.148148	0.066804	0.036584	0.033872	0.02077	0.027453	0.086664	0.044269	0.033827	0.025557	0.01505	0.025184	0.018353	0.052794	0.070498	0.020224	0.019319	0.015891	0.032888	0.028069	0.011391	0.006597	0.022281	0.028403	0.024443	0.039993	0.036977	0.032607	0.030315	0.046874	0.016586	0.038319	0.0582	0.036967	0.053471	0.02131	0.083018	0.072548	0.040904	0.044188	0.025359	0.029625	0.025232	0.02335	0.011508	0.047165
54.4	0	1.29		0.152778	0.065138	0.032444	0.028423	0.028932	0.017036	0.081191	0.028732	0.032305	0.034876	0.018729	0.021457	0.020637	0.037959	0.087493	0.033442	0.019917	0.02124	0.033447	0.017987	0.012759	0.006064	0.031952	0.017496	0.027406	0.0429	0.036223	0.024064	0.019617	0.025246	0.020396	0.039159	0.049742	0.036661	0.038087	0.016452	0.053611	0.057038	0.032045	0.046149	0.041144	0.024638	0.024599	0.027041	0.014976	0.04118
56	0.19	0		0.157407	0.056215	0.024043	0.024039	0.033469	0.03037	0.109026	0.029134	0.033729	0.046381	0.012806	0.028707	0.021057	0.021048	0.080437	0.040229	0.01651	0.033854	0.021267	0.025812	0.01961	0.007352	0.029722	0.011821	0.01768	0.023828	0.029996	0.026307	0.020426	0.025436	0.027975	0.028015	0.041204	0.036177	0.052765	0.023143	0.034318	0.034187	0.026545	0.03815	0.035594	0.025593	0.021063	0.026524	0.022216	0.045635
57.6	3.76	-0.85		0.162037	0.053813	0.02179	0.015978	0.034258	0.027042	0.083137	0.032092	0.036087	0.042169	0.018276	0.030048	0.035601	0.023623	0.080079	0.047206	0.032858	0.041678	0.027683	0.027178	0.020157	0.006401	0.021878	0.016495	0.020485	0.023762	0.024125	0.021357	0.024926	0.025645	0.021439	0.028207	0.045631	0.043698	0.048157	0.024698	0.038356	0.031015	0.02865	0.023545	0.033537	0.029273	0.015943	0.028891	0.036268	0.030114
59.2	3.53	0.98		0.166667	0.039345	0.026968	0.021432	0.034905	0.030843	0.070086	0.040445	0.04851	0.036298	0.018424	0.028489	0.059788	0.02744	0.049229	0.03934	0.0338	0.036576	0.023733	0.033804	0.02608	0.007014	0.01686	0.018468	0.011041	0.031069	0.026895	0.027563	0.026599	0.024073	0.016751	0.02198	0.031448	0.051203	0.044028	0.032767	0.041468	0.02733	0.031947	0.016226	0.020026	0.02166	0.007672	0.027124	0.02871	0.046479
60.8	-3.01	-0.82		0.171296	0.045515	0.026847	0.021597	0.024557	0.018577	0.02221	0.045457	0.043818	0.028948	0.022101	0.033725	0.064162	0.03933	0.047807	0.03421	0.03549	0.030694	0.027465	0.023334	0.018606	0.009536	0.013195	0.022387	0.013883	0.044435	0.02587	0.025145	0.031946	0.021704	0.013622	0.03123	0.027531	0.038184	0.034641	0.033351	0.041602	0.0328	0.035428	0.023457	0.031502	0.018489	0.007226	0.029304	0.033386	0.043006
62.4	-0.16	-0.18		0.175926	0.044765	0.031381	0.021932	0.01922	0.01987	0.025596	0.041478	0.039884	0.023426	0.02365	0.030823	0.057436	0.064582	0.035405	0.043699	0.027082	0.027861	0.024253	0.018792	0.016467	0.011684	0.013255	0.018711	0.009987	0.040716	0.019147	0.023194	0.033961	0.020307	0.014823	0.031319	0.04662	0.027145	0.031286	0.044014	0.05072	0.03046	0.028109	0.019805	0.029074	0.022685	0.006555	0.026276	0.021733	0.038466
64	0.79	0.69		0.180556	0.045538	0.036425	0.023994	0.012258	0.019853	0.050596	0.049505	0.026669	0.018863	0.028233	0.036959	0.053263	0.066814	0.033447	0.033064	0.025604	0.025626	0.021453	0.029338	0.009876	0.012831	0.013127	0.019083	0.008672	0.022797	0.013253	0.016342	0.038055	0.023894	0.015177	0.036726	0.063505	0.025559	0.044507	0.035696	0.04331	0.036763	0.023995	0.021404	0.032009	0.025922	0.009337	0.027561	0.031653	0.022338
65.6	3.07	1.69		0.185185	0.035275	0.037585	0.0287	0.011076	0.021817	0.058454	0.044346	0.031215	0.018539	0.026867	0.029368	0.054428	0.069596	0.02805	0.027045	0.021078	0.019813	0.023462	0.029331	0.009683	0.00993	0.008811	0.014663	0.004898	0.014963	0.01623	0.013844	0.034759	0.017875	0.011929	0.030991	0.07522	0.02466	0.041875	0.029903	0.051774	0.039742	0.026084	0.012467	0.0174	0.02895	0.008484	0.027582	0.030452	0.016313
67.2	3.89	1.46		0.189815	0.040166	0.040898	0.0321	0.017013	0.021701	0.077831	0.038037	0.030319	0.018432	0.026475	0.027022	0.057229	0.037788	0.023691	0.0192	0.010231	0.016374	0.017738	0.028743	0.009631	0.006249	0.011445	0.013861	0.010089	0.010057	0.024107	0.013328	0.027592	0.020056	0.012512	0.031275	0.058748	0.026632	0.037729	0.017768	0.033196	0.031119	0.028583	0.019328	0.020067	0.035375	0.010656	0.0272	0.038696	0.013196
68.8	0.15	2.36		0.194444	0.034924	0.028302	0.023163	0.021991	0.024587	0.05198	0.025395	0.025942	0.02602	0.021088	0.025324	0.032454	0.039462	0.035906	0.026263	0.017127	0.016654	0.01881	0.023475	0.007743	0.004759	0.009783	0.017456	0.010832	0.018273	0.018344	0.013711	0.022371	0.017803	0.009997	0.026703	0.041607	0.014668	0.040012	0.022176	0.031877	0.028667	0.031963	0.016092	0.015837	0.037004	0.00936	0.025757	0.033237	0.020762
70.4	-1.56	1.64		0.199074	0.050317	0.033355	0.02018	0.027564	0.020607	0.042461	0.014925	0.02312	0.025373	0.021223	0.018496	0.021109	0.039143	0.03072	0.026174	0.022243	0.014629	0.014194	0.028478	0.009811	0.004844	0.011108	0.018228	0.016825	0.020256	0.011509	0.014636	0.020626	0.019733	0.007444	0.020733	0.028005	0.017556	0.037123	0.022743	0.024013	0.021753	0.01745	0.015504	0.017763	0.029686	0.009769	0.022303	0.029468	0.022486
72	1.31	0.5		0.203704	0.05061	0.01951	0.011793	0.024829	0.015579	0.028882	0.028828	0.028276	0.024083	0.018146	0.019032	0.011895	0.036328	0.041648	0.027027	0.021017	0.012233	0.013334	0.026613	0.01148	0.00617	0.009533	0.014956	0.012955	0.029198	0.006289	0.012822	0.020201	0.014102	0.007165	0.010621	0.025003	0.023793	0.042841	0.023011	0.025576	0.023055	0.023995	0.015112	0.01095	0.017958	0.007579	0.01812	0.030535	0.021407
73.6	2.45	1.17		0.208333	0.059335	0.020533	0.013612	0.017865	0.0061	0.031841	0.033839	0.036295	0.012629	0.017112	0.013245	0.012741	0.028801	0.033825	0.025388	0.015123	0.01049	0.006429	0.020594	0.010993	0.005114	0.008461	0.016947	0.016387	0.029459	0.007311	0.014278	0.019048	0.01077	0.008393	0.009051	0.032035	0.028842	0.027258	0.020944	0.026164	0.015679	0.020579	0.016418	0.01165	0.016152	0.007736	0.01647	0.02987	0.015992
75.2	3.79	1.32		0.212963	0.041432	0.016847	0.012216	0.017333	0.010897	0.04042	0.036093	0.037181	0.014935	0.016533	0.016089	0.019082	0.020572	0.034777	0.024431	0.012141	0.013903	0.011822	0.021358	0.007377	0.003217	0.011184	0.019677	0.011082	0.032357	0.008241	0.013476	0.017366	0.00785	0.011323	0.017428	0.03052	0.024558	0.023245	0.01738	0.02596	0.020067	0.023373	0.017027	0.016361	0.01709	0.008781	0.014551	0.027136	0.013155
76.8	2.21	2.09		0.217593	0.023689	0.02267	0.017047	0.014881	0.009181	0.035814	0.024488	0.039125	0.013427	0.012292	0.012814	0.018259	0.017674	0.01622	0.023239	0.012507	0.016757	0.016847	0.020195	0.006265	0.003018	0.010318	0.016799	0.01193	0.031556	0.009326	0.016147	0.022866	0.008048	0.010368	0.018548	0.020899	0.020499	0.020863	0.01635	0.021892	0.018586	0.01342	0.011834	0.013764	0.013115	0.008379	0.014339	0.017527	0.010578
78.4	-1.3	1.68		0.222222	0.013446	0.020082	0.024417	0.011289	0.014658	0.037555	0.018885	0.030435	0.015913	0.016647	0.016174	0.01391	0.014499	0.020931	0.014201	0.013241	0.015101	0.01924	0.018155	0.006033	0.004621	0.007795	0.007549	0.008617	0.025005	0.009233	0.014076	0.020334	0.005108	0.011903	0.013905	0.016024	0.016904	0.019946	0.013831	0.018914	0.022641	0.017708	0.010773	0.009323	0.014863	0.007631	0.015548	0.014662	0.008313
80	-0.49	0.69		0.226852	0.016256	0.01702	0.021826	0.007103	0.011043	0.029702	0.023749	0.025103	0.013295	0.01721	0.012858	0.011756	0.014557	0.023457	0.018859	0.011903	0.018052	0.013692	0.011414	0.006847	0.004653	0.006104	0.002383	0.010486	0.020942	0.009713	0.013854	0.017328	0.004288	0.008571	0.007827	0.020562	0.015013	0.012908	0.011846	0.012977	0.015584	0.019988	0.008763	0.008309	0.015354	0.004899	0.0109	0.010355	0.009906
81.6	1.79	0.39		0.231481	0.021757	0.01358	0.022162	0.008227	0.010871	0.026099	0.021711	0.016759	0.014452	0.020345	0.014248	0.015135	0.017438	0.033815	0.014023	0.01273	0.014677	0.008531	0.015878	0.006681	0.004651	0.006872	0.006015	0.009893	0.018469	0.0062	0.013535	0.008826	0.005797	0.009717	0.011398	0.025144	0.009665	0.007315	0.011111	0.011184	0.011431	0.01781	0.007537	0.016321	0.014456	0.004478	0.010685	0.012631	0.012999
83.2	3.43	0.09		0.236111	0.022105	0.015225	0.012724	0.009593	0.006744	0.017992	0.016353	0.022604	0.011449	0.01254	0.012974	0.013866	0.014746	0.031643	0.013958	0.011191	0.017894	0.007252	0.011724	0.005836	0.003614	0.007154	0.010279	0.01188	0.020004	0.007524	0.012888	0.009537	0.00654	0.008363	0.01294	0.01876	0.010376	0.010373	0.011218	0.014121	0.011593	0.011799	0.006266	0.017333	0.01124	0.005276	0.007108	0.01265	0.01627
84.8	3.36	1.27		0.240741	0.01834	0.019133	0.012547	0.010501	0.005738	0.02338	0.008731	0.022282	0.007604	0.008477	0.01445	0.012056	0.009185	0.021843	0.01098	0.011612	0.016098	0.005314	0.013171	0.004498	0.004374	0.006687	0.013373	0.009936	0.017139	0.007913	0.010824	0.010868	0.008202	0.008632	0.016086	0.015853	0.009166	0.014388	0.012733	0.010699	0.01268	0.007525	0.006162	0.012264	0.012121	0.004923	0.007578	0.011661	0.015209
86.4	0	-0.43		0.24537	0.013763	0.014823	0.007619	0.008343	0.010289	0.018638	0.014167	0.023225	0.003547	0.0063	0.01201	0.00861	0.004021	0.01442	0.00989	0.009228	0.014576	0.006715	0.009874	0.001373	0.004242	0.006058	0.010004	0.008953	0.013999	0.010038	0.008211	0.011157	0.007686	0.007511	0.011859	0.012881	0.009559	0.012514	0.010196	0.007354	0.01287	0.012206	0.007531	0.008272	0.012379	0.005773	0.004676	0.009019	0.014843
88	-0.56	-1.53		0.25	0.011656	0.009893	0.011795	0.005939	0.011439	0.018667	0.017704	0.018646	0.003528	0.005516	0.01244	0.009631	0.007015	0.006421	0.00803	0.008165	0.015335	0.005623	0.009803	0.003513	0.003674	0.004594	0.006021	0.006526	0.008761	0.007051	0.007816	0.010062	0.008879	0.005527	0.010613	0.011315	0.008542	0.013041	0.009056	0.00578	0.007467	0.013021	0.011061	0.009752	0.013354	0.004649	0.005193	0.008506	0.013767
89.6	0	1.35		0.25463	0.01005	0.003709	0.011457	0.004776	0.009604	0.012229	0.016203	0.019799	0.004176	0.005237	0.00937	0.006979	0.007788	0.010351	0.005899	0.006261	0.014527	0.009505	0.011714	0.003011	0.003017	0.003229	0.00494	0.004928	0.006856	0.006963	0.006835	0.006329	0.008843	0.006488	0.006427	0.010067	0.008741	0.009641	0.005429	0.008492	0.006202	0.012572	0.00953	0.011889	0.007911	0.005075	0.00403	0.010453	0.013217
91.2	2.95	1.23		0.259259	0.007003	0.004042	0.012633	0.00603	0.009024	0.012962	0.011109	0.01647	0.003903	0.004544	0.007121	0.007293	0.009557	0.011799	0.004746	0.007518	0.01406	0.010103	0.008932	0.005134	0.002719	0.002772	0.006496	0.003802	0.005131	0.006906	0.003789	0.006811	0.00854	0.005847	0.006074	0.005056	0.007206	0.009385	0.005632	0.007682	0.00957	0.012285	0.008116	0.011789	0.006649	0.004267	0.003934	0.011222	0.009872
92.8	3.35	0		0.263889	0.012863	0.005411	0.008151	0.007711	0.007994	0.011482	0.005667	0.014683	0.004106	0.006167	0.005174	0.009265	0.008825	0.015164	0.004854	0.006684	0.010407	0.010958	0.007884	0.00306	0.003267	0.002558	0.007249	0.004141	0.006265	0.006936	0.00367	0.006225	0.005833	0.0064	0.005618	0.005752	0.004163	0.004054	0.00529	0.005809	0.009085	0.011844	0.009646	0.007891	0.003206	0.004707	0.005125	0.008567	0.005475
94.4	3.28	0.82		0.268519	0.011467	0.006991	0.006708	0.008133	0.007763	0.010448	0.005608	0.009991	0.003165	0.006017	0.004914	0.009339	0.008716	0.010023	0.00669	0.006577	0.006721	0.00881	0.004101	0.003962	0.003287	0.003596	0.005945	0.003359	0.009575	0.005688	0.003459	0.006503	0.00372	0.003672	0.004579	0.00479	0.002686	0.004182	0.005868	0.003371	0.008243	0.011396	0.010064	0.008002	0.004667	0.004081	0.006216	0.007161	0.00671
96	0.12	2.03		0.273148	0.014012	0.006815	0.004052	0.007184	0.004963	0.005417	0.008812	0.007254	0.003198	0.005409	0.006307	0.007423	0.005933	0.006605	0.00777	0.004778	0.004812	0.005953	0.002871	0.002474	0.003431	0.003211	0.005443	0.004049	0.010902	0.002832	0.004483	0.006259	0.004183	0.003692	0.003808	0.007797	0.002824	0.008518	0.006127	0.004247	0.005567	0.008402	0.009432	0.004728	0.003159	0.004167	0.007065	0.003907	0.006491
97.6	1	1.76		0.277778	0.009758	0.004396	0.004026	0.004309	0.00305	0.009062	0.010233	0.006059	0.002476	0.004663	0.007657	0.004096	0.005009	0.004585	0.006124	0.004755	0.003825	0.006311	0.003003	0.002738	0.003396	0.003496	0.004021	0.002691	0.010598	0.002759	0.005697	0.005956	0.003556	0.004079	0.002865	0.00769	0.00433	0.010109	0.005668	0.00618	0.005035	0.006418	0.006829	0.005611	0.002439	0.003055	0.005923	0.006474	0.006156
99.2	3	1.37		0.282407	0.009915	0.002204	0.003684	0.002622	0.002495	0.010079	0.012155	0.004965	0.003666	0.003719	0.006209	0.004548	0.003633	0.007273	0.00439	0.003283	0.003575	0.005175	0.003209	0.002451	0.003757	0.002989	0.003727	0.002269	0.006524	0.002536	0.006908	0.005362	0.004257	0.003878	0.001951	0.006458	0.005462	0.009815	0.006431	0.007177	0.004886	0.004992	0.005899	0.003349	0.002286	0.003085	0.005383	0.006328	0.004151
100.8	3.34	-0.08		0.287037	0.007581	0.003388	0.003363	0.002516	0.002414	0.012039	0.010557	0.005727	0.003812	0.004007	0.005005	0.004848	0.004045	0.010606	0.002996	0.004457	0.002968	0.003865	0.003468	0.001945	0.003572	0.003052	0.001383	0.00154	0.003113	0.004237	0.005748	0.002974	0.002423	0.00347	0.001844	0.003322	0.005384	0.005421	0.006144	0.00515	0.004766	0.004134	0.00525	0.002835	0.002807	0.00278	0.003257	0.00687	0.004721
102.4	2.7	1.12		0.291667	0.004847	0.005748	0.00379	0.0031	0.002948	0.008726	0.011352	0.003694	0.003299	0.002666	0.003547	0.00681	0.002715	0.008816	0.003671	0.005143	0.004616	0.002755	0.006098	0.002274	0.003385	0.002579	0.002557	0.002575	0.002455	0.003992	0.003598	0.002685	0.003233	0.002053	0.001764	0.004599	0.003264	0.004274	0.005749	0.002812	0.00516	0.003928	0.003154	0.002231	0.003252	0.003194	0.002914	0.005538	0.005762
104	-1.71	0.28		0.296296	0.00258	0.00624	0.004033	0.003194	0.002782	0.005193	0.008252	0.004156	0.003259	0.002476	0.003332	0.004934	0.002602	0.007355	0.003468	0.004264	0.004698	0.002231	0.004921	0.001827	0.003327	0.001697	0.003006	0.002715	0.004844	0.003236	0.002017	0.002485	0.004002	0.002294	0.002918	0.005363	0.002648	0.003441	0.004162	0.001611	0.004035	0.003162	0.005219	0.001737	0.002482	0.003296	0.002249	0.00547	0.006279
105.6	0	0		0.300926	0.003464	0.004524	0.004639	0.002109	0.001761	0.004607	0.006397	0.004267	0.003612	0.001892	0.002696	0.004079	0.001975	0.003365	0.00233	0.003768	0.005749	0.002677	0.004589	0.002524	0.003602	0.001585	0.003588	0.002511	0.005295	0.001465	0.002069	0.003046	0.003986	0.002009	0.003215	0.005848	0.00191	0.003801	0.003144	0.001962	0.002712	0.003279	0.004796	0.002434	0.002482	0.003539	0.002162	0.004118	0.005112
107.2	2.59	-1.15
[truncated: 62 more columns]

## Sheet: F2
F2d						F2f						F2g						F2i			F2j			F2k
arterioalr blood velocity (mm/s)						capillary blood velocity (mm/s)						capillary blood flow (cells/s)						Diameter (um)			Change rate of diameter(%)			Cahnges (%)
Before	Occ.10min	Occ.1h	Occ.2h	Occ.2hRep.22h		Before	Occ.10min	Occ.1h	Occ.2h	Occ.2hRep.22h		Before	Occ.10min	Occ.1h	Occ.2h	Occ.2hRep.22h		Before	Occ.2hRep.22h		Occ.2hRep.22h/Before*100%			Occ.2hRep.22h/Before*100%
13.7048	NA	7.25547	26.6034	4.37823		0.8632	0.102898	0	0.176564	NA		104	5	0	8	NA		40.4081	49.2213		121.81			Arteriolar diameter	Capillary blood velocity	Arteriolar blood velocity	CBF-LSCI	CBF-LDF
8.62896	NA	14.4597	9.08894	2.96211		0.744835	0.503859	0.475867	0.251929	NA		48	48	64	40	NA		40.7875	49.9318		122.42			121.81	120.95	32.6	64.61	51.86
13.2203	NA	NA	18.4222	4.64223		0.641867	0.444369	0	0.393873	NA		80	40	16	8	NA		40.5431	50.2611		123.97			122.42	82.47	22.05	76.43	60.25
8.31799	NA	3.13631	1.2364	4.53115		0.789422	0.373937	0	0	NA		40	24	0	0	NA		45.0414	49.3632		109.6			123.97	82.34	34.56	62.86	45.97
21.5221	3.09482	1.51038	0.320093	10.697		0.883409	0.967543	0	0.274573	NA		88	104	48	24	NA		45.372	49.3328		108.73			109.6	119.4	33.74	46.1	38.18
14.3287	1.04016	1.26557	0.965244	9.41598		0.36134	0.34528	0	0.153838	0.8632		9.6	16.8	0	14.4	46.4		44.6812	48.9477		109.55			108.73		79.64	59.45	14.71
10.2263	1.68725	1.26606	1.0018	7.77202		0.404625	0.0368889	0.0213663	0.063161	0.588545		57.6	4.8	3.2	6.4	127.2		45.4174	46.7138		102.85			109.55	101.36	70.1		39.78
19.7693	8.74121	7.49246	10.2076	1.3462		0.652933	0.73455	0.167897	0.39176	0.58764		113.6	124.8	41.6	82.4	93.6		45.4305	46.0288		101.32			102.85	26.97	57.86
14.2339	4.4141	5.51387	6.45184	2.91374		0.403642	0.289404	0.3652	0.403642	0.852133		30.4	15.2	37.6	44	64		45.8785	45.8995		100.05			101.32	94.34	10.02
18.3042	16.7126	2.84241	0.705899	7.20491		1.24117	0.733418	0.949129	0.645408	1.46684		129.6	72.8	129.6	92.8	151.2		53.7636	54.4009		101.19			100.05	21.7	21.69
9.54971	6.99015	8.38819	7.82897	2.72282		0.361705	0.2988	0.259336	0.225325	0.723411		24.8	20	16.8	20	67.2		54.5488	53.8767		98.77			101.19	9.89	53.64
16.1233	3.75826	7.88889	4.21544	2.893		0.306034	NA	0.171379	NA	0.192491		25.2101	NA	12.1849	NA	13.8655		53.6825	54.0269		100.64			98.77	51.97	20.27
10.8497	2.07771	10.4324	6.74089	2.81853		0.428448	NA	0	NA	0.673276		54.6218	NA	0	NA	82.3529		40.5714	44.8506		110.55			100.64	54.03	21.54
11.36	5.92675	10.4324	5.42485	0.713602		0.631397	NA	0	NA	0.154861		37.8151	NA	0	NA	6.72269		41.0105	45.2436		110.32			110.55	22.99	20.98
13.7943	4.39572	10.5486	10.5486	0.833173		0.785489	NA	0.561415	NA	0.070568		39.0756	NA	67.6471	NA	9.66387		41.0155	45.2011		110.2			110.32	85.76	5.31
10.4972	5.24494	7.55362	3.73997	0.996848		0.280139	NA	0.255246	NA	0.370896		22.6891	NA	20.1681	NA	33.1933		57.2052	60.2402		105.31			110.2	63.19	6.2
7.92863	1.7082	2.6776	2.55235	1.93973		0.673276	NA	0.272649	NA	0.385603		44.5378	NA	41.1765	NA	50.8403		57.41	60.4057		105.22			105.31	18.33	7.42
6.71055	1.59295	2.26747	1.95724	1.46338		0.703879	NA	0.428448	NA	0.164087		17.6471	NA	12.1849	NA	9.2437		57.5156	60.4341		105.07			105.22	56.7	14.44
4.00466	1.04282	0.702509	0.961315	1.5991		1.71379	NA	0.155799	NA	0.612069		157.983	NA	8.82353	NA	45.3782		39.0602	37.0389		94.83			105.07	76.71	10.9
3.58312	0.564365	2.07851	1.59295	1.06783		1.51904	NA	0	NA	0.450998		75.2101	NA	0	NA	58.4034		38.6743	37.3823		96.66			94.83	20.01	11.91
2.07602	0.655457	0.673716	1.05386	1.22821		0.428448	NA	0.0234125	NA	0.130824		33.1933	NA	2.10084	NA	23.9496		39.1173	36.4854		93.27			96.66	31.6	7.95
2.53701	0.640134	0.825913	0.397896	0.955769		1.10172	NA	0.191434	NA	0.404646		66.3866	NA	3.36134	NA	38.2353		45.7925	46.214		100.92			93.27	0	9.14
16.1495	NA	0.467932	0.190166	12.051		1.25239	NA	0.0306035	NA	0.547462		93.6975	NA	2.52101	NA	42.437		44.7382	46.2884		103.46			100.92	0	7.12
20.1868	0.695897	0.380151	0.0810155	9.55769		0.420364	NA	0.32503	NA	0.142816		32.7731	NA	4.20168	NA	18.0672		44.6633	45.8784		102.72			103.46	0	89.72
16.1495	0.492795	0.372481	NA	10.8043		0.593236	NA	0.393709	NA	0.225499		50.8403	NA	22.6891	NA	32.7731		39.1052	36.6117		93.62			102.72	19.18	71.16
9.14214	0.38301	0.177248	NA	14.5345		0.939822	NA	0.144319	NA	0		121.008	NA	14.2857	NA	0		38.6374	36.1484		93.56			93.62	87.32	80.44
14.2566	0.27274	1.15542	2.30548	6.07276		0.114253	NA	0.159423	NA	0		14.2857	NA	9.66387	NA	0		39.4678	36.9832		93.7			93.56	70.04	108.21
13.4645	0.437256	1.28347	2.30548	6.55025		1.11656	NA	0.174057	NA	0		114.706	NA	6.72269	NA	0		44.7117	43.252		96.74			93.7	70.23	45.21
17.4247	0.246203	1.85563	2.00382	8.8331		0.252675	NA	0	NA	0.136865		28.1513	NA	0	NA	4.62185		45.2419	42.3386		93.58			96.74	33.46	48.77
9.68968	0.767161	0.934662	0.289927	10.3888		0.955769	NA	0.374892	NA	0.623197		86.9748	NA	19.3277	NA	55.8824		44.9181	41.7238		92.89			93.58	57.81	65.76
24.2242	0.604686	0.516111	0.379021	11.6355		0.604868	NA	0.139495	NA	0.499856		65.1261	NA	5.04202	NA	33.1933		48.4799	46.7172		96.36			92.89	58.5	77.35
15.342	0.382049	0.24154	0.180557	8.39291		0.70568	NA	0.278491	NA	0.501204		74.3697	NA	23.9496	NA	18.4874		47.536	46.5988		98.03			96.36	80.92	86.63
18.5719	0.740516	0.258969	0.235837	9.55769		0.811797	NA	0.734483	NA	0.238807		40.7563	NA	36.5546	NA	13.4454		47.1723	45.1764		95.77			98.03	62.44	62.49
16.9569	0.347912	0.158726	0.376256	8.39291		0.696228	NA	0.459052	NA	0.655274		55.042	NA	28.9916	NA	45.7983		39.2853	38.2791		97.44			95.77	88.05	71.16
15.1474	0.587154	0.137502	0.532858	9.93724		0.615894	NA	0.380843	NA	0.856897		75.2101	NA	27.7311	NA	69.7479		38.9477	37.5746		96.47			97.44	66.71	62.49
10.2348	0.654672	0.210477	0.559746	10.6442		0.696228	NA	0.391724	NA	0.577474		59.2437	NA	10.9244	NA	46.2185		39.0334	37.5104		96.1			96.47		73.98
12.5922	0.885563	0.189624	0.63906	10.1844		0.445586	NA	0.214224	NA	0.742644		40.3361	NA	16.8067	NA	42.8571		54.0847	57.4183		106.16			96.1		79.25
23.6105	0.609107	0.406071	0.549609	8.9623		0.894153	NA	0.0856897	NA	0.628391		56.3025	NA	3.78151	NA	28.9916		54.7548	56.5177		103.22			106.16		75.83
13.4645	0.648108	0.217051	0.578383	9.50438		0.7978	NA	0.650059	NA	0.476054		51.2605	NA	50.8403	NA	32.7731		54.2288	56.0779		103.41			103.22		66.73
13.4434	0.737608	0.49025	0.288042	10.2312														36.5904	40.6973		111.22			103.41		70.76
15.4803	0.585026	0.326979	0.263008	10.4429														38.0047	40.25		105.91			111.22		76.17
20.43	0.605584	0.405436	0.647768	9.76904														38.599	40.4401		104.77			105.91		77.75
12.5723	0.885484	0.407349	0.693961	7.87573														26.2633	33.0184		125.72			104.77		72.73
19.6443	0.585257	0.393782	0.582694	5.56084														26.9477	32.0786		119.04			125.72		58.64
13.3581	0.789359	0.417165	0.789359	4.8942														26.1778	32.8494		125.49			119.04		41.4
9.38517	0.630896	0.253263	0.570575	4.2003														38.8487	40.9886		105.51			125.49		36.44
13.5099	0.880145	0.40748	0.619644	7.28739														38.6776	41.4028		107.05			105.51		31.27
19.0088	0.630896	0.413268	0.738123	5.30506														38.0751	40.8431		107.27			107.05		54.26
																		37.2904	42.4173		113.75			107.27		39.5
																		36.4571	41.136		112.83			113.75
																		37.625	41.5967		110.56			112.83
																		27.5881	33.3913		121.04			110.56
																		26.3255	32.5664		123.71			121.04
																		26.0319	32.4122		124.51			123.71
																		33.8207	29.4796		87.16			124.51
																		33.3808	29.3985		88.07			87.16
																		32.6471	30.1023		92.21			88.07
																		32.3679	29.7357		91.87			92.21
																		32.3878	29.6236		91.47			91.87
																		32.253	30.3088		93.97			91.47
																		24.3223	22.2735		91.58			93.97
																		24.1759	21.4712		88.81			91.58
																		23.8488	21.6706		90.87			88.81
																		24.7412	20.63		83.38			90.87
																		24.51	19.9414		81.36			83.38
																		23.6428	19.4322		82.19			81.36
																		26.2355	22.1437		84.4			82.19
																		25.5869	21.846		85.38			84.4
																		25.4636	21.5577		84.66			85.38
																		46.9724	44.8425		95.47			84.66
																		47.5219	44.7885		94.25			95.47
																		47.5504	44.8014		94.22			94.25
																		50.9485	48.6123		95.41			94.22
																		51.1582	48.2358		94.29			95.41
																		50.9116	47.6552		93.6			94.29
																		53.018	49.4476		93.27			93.6
																		52.9219	50.2071		94.87			93.27
																		52.9025	50.4512		95.37			94.87
																		55.8493	52.1867		93.44			95.37
																		55.8183	52.7318		94.47			93.44
																		55.0235	52.349		95.14			94.47
																		52.8087	51.3256		97.19			95.14
																		51.7248	50.7269		98.07			97.19
																		51.8382	50.386		97.2			98.07
																		51.5213	49.5307		96.14			97.2
																		50.6387	49.4671		97.69			96.14
																		49.6755	48.2776		97.19			97.69
																		33.1544	31.4053		94.72			97.19
																		32.5374	32.0967		98.65			94.72
																		32.6773	31.9443		97.76			98.65
																								97.76

## Sheet: F3
F3c				F3d			F3e
	△F/F0	△F/F0		Relative basal calcium levels (%)			Frequency	Occ.2hRep.22h																																Before
Time	Before	Occ.2hRep.22h		Before	Occ.2hRep.22h		0	0.026469	0.015414	0.045199	0.027159	0.016664	0.002242	0.042003	0.034614	0.032166	0.013793	0.055741	0.032841	0.006895	0.019012	0.014032	0.006006	0.033985	0.030168	0.101512	0.050283	0.037603	0.054688	0.0114	0.002772	0.038927	0.041154	0.080665	0.020824	0.04319	0.007048	0.051565	0.011097	0	0.026469	0.015414	0.045199	0.027159	0.016664	0.002242	0.042003	0.034614	0.032166
1.08	-3.84	2.14		127	102.52		0.00463	11.41	3.41508	1.18973	2.74172	1.28451	0.767503	0.857277	0.368376	0.81919	0.928208	1.58885	0.239219	3.15898	0.494056	0.81959	2.30344	4.95272	4.31731	12.7394	3.23756	6.5717	1.64703	0.794508	1.66242	0.416126	1.87263	1.30762	1.6854	0.656246	1.89057	0.894289	0.589781	0.00463	11.41	3.41508	1.18973	2.74172	1.28451	0.767503	0.857277	0.368376	0.81919
2.16	3.13	3.85		127.63	63.38		0.009259	16.0065	4.28276	1.43172	4.45831	1.47922	0.855955	1.27192	0.399732	0.867163	1.25183	1.89053	0.374094	4.19486	0.989275	1.03196	2.57285	7.03821	7.02654	17.3926	4.53193	10.9124	2.02811	0.85348	2.20621	0.558665	2.33873	1.57346	1.9021	0.848236	2.04372	1.67711	0.79949	0.009259	16.0065	4.28276	1.43172	4.45831	1.47922	0.855955	1.27192	0.399732	0.867163
3.24	6.46	4.71		67.99	30.53		0.013889	14.6337	3.52968	0.978193	6.33749	0.730835	0.576523	1.17508	0.253329	0.442264	1.0037	1.51139	0.341248	3.14282	1.12643	0.795545	2.37502	4.69734	6.08399	8.88728	2.9377	9.60138	2.15504	1.04638	1.27515	0.432459	1.84308	0.925429	1.03206	0.847345	0.937673	1.49299	0.639769	0.013889	14.6337	3.52968	0.978193	6.33749	0.730835	0.576523	1.17508	0.253329	0.442264
4.32	-3.01	2.82					0.018519	12.6782	2.42593	2.2272	8.62184	0.878179	0.616056	1.03658	0.185735	0.401701	0.578752	1.18511	0.531146	2.03306	1.3233	0.764293	1.88263	4.96458	4.12467	11.753	2.42957	8.19843	2.43649	0.888444	0.90642	0.411223	1.28138	1.1039	0.851633	0.737285	1.04866	1.12193	0.468425	0.018519	12.6782	2.42593	2.2272	8.62184	0.878179	0.616056	1.03658	0.185735	0.401701
5.4	6.29	1.39		101.53	0.71		0.023148	11.4401	2.31917	2.3995	8.37131	1.33502	0.735066	0.912301	0.294479	0.490062	0.347672	1.57937	0.632801	1.24565	1.20935	0.585668	1.74198	3.89931	2.82905	10.0694	1.65094	5.27302	2.79119	0.975791	0.392376	0.424257	0.999255	0.942844	0.995595	1.09456	1.25082	0.856922	0.580691	0.023148	11.4401	2.31917	2.3995	8.37131	1.33502	0.735066	0.912301	0.294479	0.490062
6.48	15.77	2.84		117.66	18.55		0.027778	9.65398	1.77809	2.48466	9.70591	1.83857	0.897382	0.754243	0.413971	0.464761	0.229729	1.14962	0.992529	1.30647	1.05525	0.448737	1.22727	2.93961	3.93441	11.4163	1.62195	5.49338	1.6907	0.861458	0.478079	0.498763	0.70218	0.992487	0.936216	1.26264	1.06999	0.985241	0.678541	0.027778	9.65398	1.77809	2.48466	9.70591	1.83857	0.897382	0.754243	0.413971	0.464761
7.56	-2.4	1.26		87.51	15.98		0.032407	8.74389	2.04276	1.35749	10.2077	1.58944	0.829961	0.701787	0.576101	0.395478	0.421341	1.74551	1.10868	0.880798	0.994694	0.441735	0.789928	2.24663	4.36341	8.16883	1.75588	6.76917	1.75039	0.658894	0.422334	0.450484	0.824678	0.607581	0.706733	1.30896	0.855759	1.00831	0.814147	0.032407	8.74389	2.04276	1.35749	10.2077	1.58944	0.829961	0.701787	0.576101	0.395478
8.64	3.27	1.36		73.04	15.67		0.037037	7.63315	1.68823	1.19318	10.592	0.974655	0.782334	0.553048	0.646901	0.382143	0.579783	1.51888	1.03259	0.983415	0.849537	0.538156	0.891858	1.8698	4.62369	7.91282	1.70548	6.47195	1.47924	0.59517	0.446312	0.383547	0.764068	0.586994	0.615075	0.871457	0.709309	0.810815	0.756683	0.037037	7.63315	1.68823	1.19318	10.592	0.974655	0.782334	0.553048	0.646901	0.382143
9.72	7.02	3.31		70.32	20.08		0.041667	6.76323	1.63202	1.22721	7.28606	0.651433	0.477914	0.679431	0.546206	0.42371	0.534432	1.89748	0.932907	0.971203	0.907946	0.658829	0.671261	1.61441	4.25542	5.90895	2.00662	4.69508	1.39488	0.396242	0.376209	0.473764	0.613575	0.392991	0.560256	0.882422	1.01023	0.784269	0.748336	0.041667	6.76323	1.63202	1.22721	7.28606	0.651433	0.477914	0.679431	0.546206	0.42371
10.8	7.9	-1.84		76.23	16.93		0.046296	5.83526	1.2262	1.61156	4.42011	0.46616	0.631848	0.820091	0.558413	0.45773	0.464842	1.22465	0.81878	1.10907	0.684482	0.615216	0.802433	1.19748	4.98579	4.93526	1.67302	2.82908	0.965223	0.226066	0.373476	0.321556	0.621675	0.365935	0.688248	0.755133	1.02024	0.897085	0.721829	0.046296	5.83526	1.2262	1.61156	4.42011	0.46616	0.631848	0.820091	0.558413	0.45773
11.88	-2.91	1.44		92.11	33.05		0.050926	5.0314	1.26709	2.17306	6.23385	0.670067	0.798767	0.717571	0.459069	0.423292	0.424788	1.15015	1.00222	1.12789	0.629962	0.55929	0.821713	0.770774	4.74073	4.3953	1.63777	2.43179	0.787437	0.428214	0.674378	0.34758	0.540193	0.454269	0.521478	0.905687	1.00062	0.785666	0.490727	0.050926	5.0314	1.26709	2.17306	6.23385	0.670067	0.798767	0.717571	0.459069	0.423292
12.96	3.16	-0.65		113.73	27.7		0.055556	4.42352	1.13735	1.52222	7.14731	0.583329	0.832176	0.819248	0.561975	0.484321	0.636762	0.711438	0.779683	0.851873	0.362281	0.542831	0.827653	0.878575	3.7192	3.93181	1.34028	2.86305	0.925124	0.486841	0.645879	0.22849	0.667159	0.500394	0.489221	0.889072	0.87578	1.10903	0.639641	0.055556	4.42352	1.13735	1.52222	7.14731	0.583329	0.832176	0.819248	0.561975	0.484321
14.04	15.48	0.07		182.9	135.16		0.060185	3.62628	1.12128	1.06282	8.01291	0.846597	0.770851	0.573931	0.488386	0.360599	0.551098	0.662426	0.635746	0.906052	0.308489	0.6312	0.741782	0.921812	3.39958	4.49855	1.40588	3.73577	1.36169	0.833998	0.54394	0.49083	0.340382	0.596337	0.583255	0.929156	0.911904	1.35636	0.736495	0.060185	3.62628	1.12128	1.06282	8.01291	0.846597	0.770851	0.573931	0.488386	0.360599
15.12	0.18	4.66		132.15	66.74		0.064815	2.99344	1.06654	0.774767	6.50111	0.964403	0.624198	0.678174	0.57067	0.487807	0.456993	0.272146	0.32742	0.997247	0.205103	0.71733	0.57895	1.31479	4.04951	2.75917	1.01272	4.30991	1.55053	0.811476	0.293254	0.430808	0.41139	0.542956	0.651554	0.766238	0.938754	1.46674	0.832738	0.064815	2.99344	1.06654	0.774767	6.50111	0.964403	0.624198	0.678174	0.57067	0.487807
16.2	6.74	1.49		74.71	21.8		0.069444	2.59877	0.919634	0.997147	5.72973	1.0545	0.538769	0.581572	0.462082	0.661543	0.283123	0.40926	0.364857	1.10446	0.457461	0.51162	0.719487	1.22199	4.31424	2.78085	1.46734	6.62083	1.32414	0.783755	0.372864	0.484442	0.418387	0.542497	0.787994	0.799764	0.836219	1.02139	0.528283	0.069444	2.59877	0.919634	0.997147	5.72973	1.0545	0.538769	0.581572	0.462082	0.661543
17.28	-5.05	-0.3		78.1	32.26		0.074074	2.40909	0.837318	1.07579	6.94038	1.03241	0.387729	0.660661	0.457222	0.740359	0.309585	0.366105	0.330949	1.0708	0.631309	0.340034	0.606575	1.13881	4.35067	3.28854	1.19794	8.06709	1.14061	0.406218	0.684714	0.310906	0.443553	0.514883	0.420338	0.981069	0.897671	0.667801	0.380385	0.074074	2.40909	0.837318	1.07579	6.94038	1.03241	0.387729	0.660661	0.457222	0.740359
18.36	-3.88	0					0.078704	2.11766	0.726812	0.743323	6.66879	1.02627	0.281782	0.813089	0.435555	0.640669	0.394309	0.681053	0.773713	0.847479	0.875884	0.343228	0.812467	0.759314	2.69735	3.81721	1.9264	8.61584	1.39128	0.498204	0.641382	0.456347	0.48154	0.503935	0.468118	0.978878	0.788603	0.465688	0.302639	0.078704	2.11766	0.726812	0.743323	6.66879	1.02627	0.281782	0.813089	0.435555	0.640669
19.44	6.78	1.13		142.79	16.85		0.083333	2.02697	0.721392	0.778485	6.76234	1.21381	0.407266	0.742436	0.40614	0.330921	0.316351	0.940736	0.691943	0.75758	0.830201	0.510974	0.5585	0.806433	2.39619	4.064	1.32706	8.07956	1.41967	0.708148	0.589367	0.363995	0.334235	0.507743	0.391241	0.631021	0.558776	0.788066	0.305284	0.083333	2.02697	0.721392	0.778485	6.76234	1.21381	0.407266	0.742436	0.40614	0.330921
20.52	10.87	-2.98		81.97	14.63		0.087963	2.05235	0.625867	0.720353	6.28919	1.27455	0.634615	0.569307	0.486301	0.300591	0.356665	1.22845	0.990791	0.587787	1.04202	0.578662	0.414075	0.770684	1.99094	2.73845	0.98365	6.78461	1.7794	1.14974	0.214909	0.405424	0.330156	0.435911	0.470856	0.382448	0.617133	0.736995	0.251223	0.087963	2.05235	0.625867	0.720353	6.28919	1.27455	0.634615	0.569307	0.486301	0.300591
21.6	0.75	-0.01		66.11	20.47		0.092593	1.99606	0.458855	0.865877	5.90388	1.07521	0.715999	0.323331	0.478669	0.396689	0.255432	1.23504	0.612976	0.506626	0.742082	0.49001	0.194061	0.592755	1.90732	2.10138	0.523458	6.78528	2.07941	0.936098	0.278081	0.339282	0.342651	0.334787	0.330345	0.561764	0.688823	0.875123	0.458212	0.092593	1.99606	0.458855	0.865877	5.90388	1.07521	0.715999	0.323331	0.478669	0.396689
22.68	0.05	1.34		148.38	32.01		0.097222	1.95421	0.445079	0.940618	4.78967	0.96361	0.609089	0.200003	0.391552	0.412984	0.296632	1.00912	0.522115	0.690124	0.675497	0.490592	0.30365	0.854427	2.43045	1.64897	0.66649	5.10507	2.22506	0.939749	0.205994	0.412281	0.407944	0.24486	0.432576	0.749686	0.714455	1.00576	0.529545	0.097222	1.95421	0.445079	0.940618	4.78967	0.96361	0.609089	0.200003	0.391552	0.412984
23.76	-1.33	0.92		81.87	15.63		0.101852	1.7749	0.571485	1.20093	4.76933	0.856906	0.46137	0.348349	0.335595	0.368782	0.388349	0.790931	0.592968	0.756529	0.522427	0.445012	0.371308	0.670701	3.07154	1.68299	1.0675	4.39328	1.91683	0.5198	0.488986	0.384036	0.363539	0.21526	0.496665	0.770084	0.617891	1.71227	0.677681	0.101852	1.7749	0.571485	1.20093	4.76933	0.856906	0.46137	0.348349	0.335595	0.368782
24.84	4.34	2.43		46.76	14.91		0.106481	1.88087	0.674122	1.16259	5.46772	0.926735	0.820619	0.521977	0.25926	0.186551	0.473562	0.982739	0.791301	0.935737	0.678005	0.510243	0.491011	0.71299	3.42805	1.97339	1.3349	3.39876	1.21359	0.448637	0.543938	0.325478	0.253009	0.255328	0.845497	0.775297	0.793531	1.67917	0.548075	0.106481	1.88087	0.674122	1.16259	5.46772	0.926735	0.820619	0.521977	0.25926	0.186551
25.92	1.17	1.83		119.31	30.36		0.111111	1.87163	0.555634	0.959043	7.50919	0.677388	0.850063	0.680781	0.410874	0.286205	0.658093	0.951397	0.983869	0.996526	0.665381	0.440103	0.374102	0.642598	2.61599	1.95564	1.25888	4.39067	1.00226	0.247263	0.657947	0.21527	0.30486	0.250281	0.781163	0.606132	0.862375	1.30825	0.548734	0.111111	1.87163	0.555634	0.959043	7.50919	0.677388	0.850063	0.680781	0.410874	0.286205
27	26.6	0.86		125.06	16.34		0.115741	1.94018	0.38879	0.926091	5.01973	0.648397	0.987912	0.681049	0.414927	0.632221	0.672555	0.97364	0.748566	0.75132	0.512381	0.392256	0.336205	0.879526	2.06175	2.34278	0.86516	4.3961	1.0854	0.446256	0.686859	0.307731	0.485437	0.3405	0.791014	0.763367	0.698543	0.688137	0.430117	0.115741	1.94018	0.38879	0.926091	5.01973	0.648397	0.987912	0.681049	0.414927	0.632221
28.08	10.62	0.64		82.5	17.98		0.12037	1.95354	0.411509	1.21648	4.07461	0.65351	0.931853	0.810489	0.380382	0.820799	0.598616	0.819463	0.793268	0.791451	0.598833	0.270416	0.224077	0.938563	2.11634	2.03553	0.648795	4.53789	1.12244	0.606199	0.601854	0.374498	0.548592	0.459816	0.592124	0.671384	0.52557	0.708911	0.394876	0.12037	1.95354	0.411509	1.21648	4.07461	0.65351	0.931853	0.810489	0.380382	0.820799
29.16	7.9	2.36		160.63	24.67		0.125	1.88437	0.344513	1.4083	3.83708	0.681041	1.10262	0.717489	0.360709	0.743255	0.680008	0.919606	0.573086	0.69835	0.710164	0.478388	0.3339	0.604778	2.58963	1.61523	0.856091	3.75023	1.06272	0.82911	0.720626	0.540156	0.652384	0.453616	0.491109	0.595608	0.506069	0.694432	0.307055	0.125	1.88437	0.344513	1.4083	3.83708	0.681041	1.10262	0.717489	0.360709	0.743255
30.24	-4.6	2.11		86.96	0		0.12963	1.82033	0.50451	1.13533	5.20887	0.632907	1.07178	0.692111	0.292876	0.5376	0.57361	1.21658	0.578503	0.803939	0.600646	0.70968	0.398415	0.627128	2.45195	1.53188	1.13196	2.68109	1.04657	0.89214	0.518611	0.478542	0.622617	0.306693	0.446018	0.350071	0.488569	0.634423	0.43887	0.12963	1.82033	0.50451	1.13533	5.20887	0.632907	1.07178	0.692111	0.292876	0.5376
31.32	11.3	0.9		57.65	28.52		0.134259	1.86355	0.321632	1.13821	4.50857	0.508186	0.874386	0.540592	0.414103	0.476092	0.641924	1.13318	0.439021	0.49019	0.403951	0.845853	0.447068	0.644676	2.45741	1.7648	1.1966	2.74546	1.15349	0.774587	0.734542	0.399028	0.607043	0.220809	0.336438	0.259964	0.413058	0.663755	0.504748	0.134259	1.86355	0.321632	1.13821	4.50857	0.508186	0.874386	0.540592	0.414103	0.476092
32.4	22.69	-1					0.138889	1.6353	0.433926	1.30827	4.11646	0.873774	0.822561	0.573555	0.312756	0.557552	0.433048	1.01283	0.745044	0.544504	0.134036	0.698598	0.313963	0.793774	2.67069	1.52274	1.18295	3.78432	1.35739	0.501765	0.601815	0.365135	0.557428	0.175423	0.377856	0.273442	0.559622	0.601368	0.693079	0.138889	1.6353	0.433926	1.30827	4.11646	0.873774	0.822561	0.573555	0.312756	0.557552
33.48	6.75	-1.54		91.87	76.47		0.143519	1.52575	0.288074	1.59479	4.87271	0.70643	0.591237	0.447252	0.354338	0.582887	0.412582	0.857849	0.620554	0.538932	0.368276	0.59958	0.337469	0.682612	1.96049	1.17563	1.49126	4.67	1.43825	0.328114	0.636348	0.570872	0.534082	0.226418	0.386033	0.35297	0.486217	0.521432	0.598874	0.143519	1.52575	0.288074	1.59479	4.87271	0.70643	0.591237	0.447252	0.354338	0.582887
34.56	3.85	0.48		58.06	64.98		0.148148	1.38444	0.395102	1.23381	5.36558	0.604822	0.589607	0.429542	0.247548	0.467705	0.326319	0.669626	0.573171	0.53459	0.607896	0.622023	0.22183	0.697992	1.47613	0.792109	1.50098	4.87364	1.57028	0.253977	0.35683	0.632024	0.529455	0.175268	0.495614	0.475056	0.572703	0.393066	0.521987	0.148148	1.38444	0.395102	1.23381	5.36558	0.604822	0.589607	0.429542	0.247548	0.467705
35.64	-1.94	-0.52		100.68	69.05		0.152778	1.30669	0.344547	1.01161	6.94094	0.31833	0.471006	0.399001	0.389636	0.353873	0.369602	0.648661	0.464343	0.52464	0.936613	0.535504	0.448378	0.622001	0.846388	0.979633	1.3219	3.38091	1.42132	0.391824	0.352331	0.605809	0.477	0.256094	0.509164	0.526417	0.402973	0.488923	0.357188	0.152778	1.30669	0.344547	1.01161	6.94094	0.31833	0.471006	0.399001	0.389636	0.353873
36.72	-0.44	2.49		71.09	79.29		0.157407	1.18345	0.326561	0.676229	6.52429	0.344677	0.465911	0.391689	0.520821	0.266479	0.477329	0.409551	0.401735	0.456386	0.882429	0.454979	0.383254	0.515764	1.04475	0.876531	1.33297	2.93782	0.912952	0.29416	0.26372	0.453631	0.423383	0.331217	0.579953	0.620902	0.4103	0.75986	0.374017	0.157407	1.18345	0.326561	0.676229	6.52429	0.344677	0.465911	0.391689	0.520821	0.266479
37.8	-6.79	4.28		111.51	51.61		0.162037	0.901724	0.313536	1.01047	7.12329	0.613414	0.451229	0.259217	0.647578	0.469366	0.481135	0.458738	0.270899	0.530686	0.661986	0.312602	0.47556	0.53869	1.14649	1.25692	1.77784	2.20122	0.44408	0.445511	0.374999	0.337023	0.504111	0.38074	0.475309	0.493065	0.467035	0.634391	0.544502	0.162037	0.901724	0.313536	1.01047	7.12329	0.613414	0.451229	0.259217	0.647578	0.469366
38.88	8.47	0.16		166.79	35.62		0.166667	0.817351	0.390813	0.75402	5.44678	0.514776	0.582316	0.21574	0.529726	0.54893	0.416263	0.638841	0.194174	0.440945	0.464929	0.34234	0.366336	0.575305	1.09781	1.53538	1.86014	4.61008	0.434782	0.329896	0.335679	0.228766	0.381663	0.506794	0.409549	0.412147	0.635063	0.440287	0.435971	0.166667	0.817351	0.390813	0.75402	5.44678	0.514776	0.582316	0.21574	0.529726	0.54893
39.96	-0.39	-0.53		96.57	48.45		0.171296	0.766163	0.391459	0.853271	5.70764	0.473794	0.605927	0.260151	0.358124	0.523693	0.382703	0.603588	0.465026	0.579232	0.3939	0.243584	0.409146	0.517437	1.07146	1.7778	1.31363	5.15265	0.69432	0.391333	0.492262	0.295713	0.292187	0.489743	0.316473	0.22913	0.722358	0.228244	0.479882	0.171296	0.766163	0.391459	0.853271	5.70764	0.473794	0.605927	0.260151	0.358124	0.523693
41.04	1.09	1.4					0.175926	0.731625	0.31832	0.585889	4.56325	0.340215	0.455228	0.463501	0.300904	0.478615	0.401358	0.600346	0.631029	0.636029	0.43801	0.277064	0.349437	0.325138	1.10736	1.50516	0.650594	6.02286	0.676778	0.328716	0.593211	0.347297	0.141472	0.572107	0.435793	0.268539	0.650866	0.379421	0.247163	0.175926	0.731625	0.31832	0.585889	4.56325	0.340215	0.455228	0.463501	0.300904	0.478615
42.12	5.25	3		93.1	53.28		0.180556	0.621919	0.197485	0.696441	3.7397	0.309406	0.325205	0.645685	0.414769	0.411534	0.458047	0.288927	0.51328	0.616791	0.447487	0.243673	0.309063	0.100306	1.17927	1.09042	0.690909	4.32254	0.786987	0.330061	0.629349	0.398206	0.127838	0.362214	0.59264	0.317813	0.473866	0.528714	0.369887	0.180556	0.621919	0.197485	0.696441	3.7397	0.309406	0.325205	0.645685	0.414769	0.411534
43.2	8.5	3.08		107.15	20.65		0.185185	0.525666	0.194167	0.719984	3.29993	0.390492	0.583089	0.766615	0.398844	0.341127	0.371699	0.339748	0.611579	0.535438	0.420119	0.350181	0.307271	0.090095	1.20396	0.839893	0.773024	3.32907	0.516471	0.300858	0.498437	0.181459	0.132372	0.304903	0.567918	0.431522	0.398891	0.687093	0.297159	0.185185	0.525666	0.194167	0.719984	3.29993	0.390492	0.583089	0.766615	0.398844	0.341127
44.28	18.03	0		92.68	20.06		0.189815	0.529458	0.211158	0.50006	3.73305	0.51768	0.588835	0.752696	0.29202	0.179225	0.410007	0.441648	0.640671	0.435815	0.319931	0.361097	0.390332	0.162034	1.00919	0.635452	0.852371	3.04388	0.55799	0.182032	0.349798	0.173471	0.194862	0.138955	0.445338	0.404776	0.342031	0.638166	0.404921	0.189815	0.529458	0.211158	0.50006	3.73305	0.51768	0.588835	0.752696	0.29202	0.179225
45.36	-0.84	-2.79		137.06	33.45		0.194444	0.557112	0.281368	0.577869	3.45735	0.476418	0.633803	0.609251	0.214474	0.140761	0.372672	0.632823	0.754468	0.367256	0.226938	0.359617	0.386166	0.155611	0.853989	0.504885	0.841101	2.96971	0.308122	0.16062	0.356953	0.162541	0.203285	0.145144	0.288972	0.442953	0.309997	0.583147	0.426478	0.194444	0.557112	0.281368	0.577869	3.45735	0.476418	0.633803	0.609251	0.214474	0.140761
46.44	4.08	1.26		61.77	38.6		0.199074	0.575411	0.319544	0.395059	3.86408	0.493562	0.392707	0.433614	0.244791	0.253443	0.31816	0.678985	0.503394	0.370748	0.150521	0.219155	0.299772	0.197544	0.662584	0.434089	1.03684	2.93687	0.406433	0.197911	0.31759	0.216545	0.242414	0.172403	0.297952	0.327322	0.367744	0.451376	0.49599	0.199074	0.575411	0.319544	0.395059	3.86408	0.493562	0.392707	0.433614	0.244791	0.253443
47.52	-4.96	0.92		111.68	52.42		0.203704	0.567558	0.238885	0.384616	4.2709	0.395282	0.368939	0.309142	0.231815	0.224177	0.340876	0.455915	0.317794	0.358514	0.210542	0.228607	0.239105	0.209581	0.568656	0.677028	0.90755	2.26442	0.318043	0.277286	0.253656	0.278561	0.26368	0.233432	0.250512	0.329641	0.516583	0.428383	0.45972	0.203704	0.567558	0.238885	0.384616	4.2709	0.395282	0.368939	0.309142	0.231815	0.224177
48.6	3.8	0.8					0.208333	0.559291	0.188436	0.389126	3.58534	0.454191	0.347335	0.363599	0.201759	0.231051	0.374112	0.352004	0.293274	0.227466	0.171831	0.178532	0.142038	0.250347	0.540691	0.689026	0.647782	1.16225	0.419969	0.321682	0.287778	0.281416	0.301273	0.365583	0.248059	0.285055	0.510883	0.581471	0.332231	0.208333	0.559291	0.188436	0.389126	3.58534	0.454191	0.347335	0.363599	0.201759	0.231051
49.68	4.63	-0.8					0.212963	0.544915	0.133965	0.394545	1.86531	0.433257	0.365762	0.498656	0.25665	0.16673	0.525462	0.291244	0.242761	0.223442	0.195534	0.194761	0.236542	0.259508	0.574112	0.732834	0.347342	1.19577	0.364242	0.274878	0.313774	0.213118	0.263812	0.406877	0.27867	0.230498	0.434972	0.517797	0.322334	0.212963	0.544915	0.133965	0.394545	1.86531	0.433257	0.365762	0.498656	0.25665	0.16673
50.76	2.03	0.4					0.217593	0.539826	0.145538	0.439037	1.65675	0.345561	0.326142	0.539715	0.247583	0.266022	0.433245	0.301499	0.317782	0.225066	0.197376	0.162584	0.192521	0.188894	0.570619	0.554556	0.227762	0.857257	0.347033	0.303267	0.348121	0.102966	0.186634	0.431751	0.212017	0.143574	0.242719	0.486963	0.268038	0.217593	0.539826	0.145538	0.439037	1.65675	0.345561	0.326142	0.539715	0.247583	0.266022
51.84	5.63	1.97					0.222222	0.552206	0.132607	0.242294	1.83205	0.266586	0.272646	0.416175	0.22481	0.223602	0.304673	0.298696	0.218873	0.332898	0.203069	0.12239	0.214694	0.181897	0.537372	0.594307	0.199852	1.02914	0.360513	0.341331	0.272556	0.097236	0.164978	0.342855	0.233049	0.069048	0.196857	0.190643	0.240596	0.222222	0.552206	0.132607	0.242294	1.83205	0.266586	0.272646	0.416175	0.22481	0.223602
52.92	1.49	0.51					0.226852	0.51943	0.190683	0.191113	1.98134	0.235681	0.161586	0.356819	0.15381	0.192369	0.200739	0.22092	0.194215	0.225942	0.191885	0.087029	0.120372	0.147216	0.420135	0.285989	0.252758	0.570996	0.452909	0.383669	0.22712	0.086833	0.216732	0.300027	0.184981	0.097489	0.221001	0.196883	0.106948	0.226852	0.51943	0.190683	0.191113	1.98134	0.235681	0.161586	0.356819	0.15381	0.192369
54	1.16	3.33					0.231481	0.435998	0.229931	0.225129	1.45163	0.247159	0.192384	0.235048	0.212542	0.139888	0.171621	0.252483	0.111972	0.208215	0.186197	0.098539	0.145008	0.110392	0.298891	0.307719	0.257752	0.77562	0.586967	0.282436	0.176578	0.119023	0.191281	0.247321	0.179037	0.10776	0.182875	0.154986	0.104331	0.231481	0.435998	0.229931	0.225129	1.45163	0.247159	0.192384	0.235048	0.212542	0.139888
55.08	19.2	0.71					0.236111	0.322343	0.216649	0.212042	1.46314	0.242763	0.196013	0.273955	0.210499	0.184498	0.225119	0.265073	0.157031	0.120431	0.16819	0.120271	0.139138	0.166189	0.199796	0.373962	0.34943	0.538466	0.547968	0.216666	0.165726	0.102822	0.16844	0.169359	0.119718	0.127231	0.236597	0.173028	0.153906	0.236111	0.322343	0.216649	0.212042	1.46314	0.242763	0.196013	0.273955	0.210499	0.184498
56.16	19.34	3.18					0.240741	0.26806	0.150141	0.265921	1.33678	0.242131	0.2621	0.286346	0.180896	0.175626	0.150592	0.224248	0.145348	0.163916	0.22723	0.139893	0.120612	0.171686	0.162852	0.451295	0.305139	0.938146	0.342459	0.185911	0.155279	0.153379	0.074459	0.101285	0.108599	0.153688	0.156106	0.145811	0.159827	0.240741	0.26806	0.150141	0.265921	1.33678	0.242131	0.2621	0.286346	0.180896	0.175626
57.24	9.72	3.41					0.24537	0.237727	0.114208	0.144224	0.842612	0.184238	0.220152	0.257607	0.161751	0.186738	0.108696	0.284351	0.167576	0.14781	0.146317	0.142548	0.112587	0.184597	0.257221	0.312491	0.320748	0.651091	0.227487	0.185471	0.19519	0.147725	0.091088	0.135159	0.17296	0.126012	0.180371	0.136841	0.159707	0.24537	0.237727	0.114208	0.144224	0.842612	0.184238	0.220152	0.257607	0.161751	0.186738
58.32	4.81	4.35					0.25	0.243911	0.127359	0.170522	0.609617	0.143279	0.204857	0.208442	0.128229	0.16067	0.107384	0.206084	0.165391	0.141775	0.179849	0.173544	0.096126	0.068948	0.164739	0.308893	0.21299	0.978228	0.159	0.172261	0.1803	0.15176	0.092899	0.148015	0.164403	0.133352	0.139023	0.186368	0.137469	0.25	0.243911	0.127359	0.170522	0.609617	0.143279	0.204857	0.208442	0.128229	0.16067
59.4	8.4	1.3					0.25463	0.209427	0.127067	0.171261	0.581746	0.104283	0.191647	0.11081	0.131545	0.146404	0.137015	0.209448	0.123828	0.117883	0.089934	0.167653	0.11305	0.079554	0.200402	0.313799	0.202878	0.505854	0.193862	0.177511	0.148091	0.114317	0.121462	0.179715	0.148083	0.088	0.245785	0.185973	0.101346	0.25463	0.209427	0.127067	0.171261	0.581746	0.104283	0.191647	0.11081	0.131545	0.146404
60.48	12.62	-0.29					0.259259	0.181085	0.136209	0.20592	0.907136	0.071778	0.189807	0.130047	0.108162	0.078157	0.128107	0.146023	0.087193	0.169194	0.085908	0.106237	0.078007	0.085436	0.196091	0.360871	0.159403	0.566847	0.16684	0.174882	0.14731	0.098505	0.107312	0.120204	0.135636	0.103896	0.265581	0.235025	0.095822	0.259259	0.181085	0.136209	0.20592	0.907136	0.071778	0.189807	0.130047	0.108162	0.078157
61.56	-3.57	-0.64					0.263889	0.160623	0.113439	0.177087	0.995494	0.096596	0.122233	0.133199	0.124848	0.058956	0.106988	0.165414	0.077109	0.156043	0.077012	0.043177	0.048034	0.077422	0.203924	0.212759	0.17791	0.355469	0.164308	0.108263	0.101763	0.074448	0.095262	0.137707	0.149648	0.064292	0.253366	0.229296	0.066348	0.263889	0.160623	0.113439	0.177087	0.995494	0.096596	0.122233	0.133199	0.124848	0.058956
62.64	-1.39	2.58					0.268519	0.136456	0.078815	0.123862	0.869363	0.070234	0.061111	0.17345	0.103019	0.057122	0.067763	0.195478	0.108933	0.185111	0.075116	0.040365	0.03452	0.069171	0.124063	0.161879	0.10483	0.446031	0.117903	0.065676	0.167954	0.045938	0.074359	0.107909	0.103893	0.062035	0.132239	0.186293	0.050946	0.268519	0.136456	0.078815	0.123862	0.869363	0.070234	0.061111	0.17345	0.103019	0.057122
63.72	0	2.05					0.273148	0.146027	0.060879	0.053838	0.534506	0.092257	0.090349	0.196783	0.086999	0.082543	0.078687	0.146634	0.09826	0.137398	0.084392	0.050558	0.04897	0.076901	0.124467	0.073516	0.130468	0.401131	0.059471	0.076026	0.138245	0.049433	0.074026	0.114245	0.059119	0.046174	0.060615	0.182046	0.042593	0.273148	0.146027	0.060879	0.053838	0.534506	0.092257	0.090349	0.196783	0.086999	0.082543
64.8	5.12	4.36					0.277778	0.123234	0.060898	0.045671	0.440568	0.084775	0.122943	0.169512	0.057585	0.055233	0.044311	0.101703	0.106475	0.130616	0.09877	0.052525	0.059702	0.099645	0.170049	0.106063	0.121387	0.213094	0.080229	0.105713	0.123189	0.066348	0.051561	0.098798	0.069961	0.066065	0.062233	0.123619	0.041447	0.277778	0.123234	0.060898	0.045671	0.440568	0.084775	0.122943	0.169512	0.057585	0.055233
65.88	16.13	-0.13					0.282407	0.103015	0.06291	0.050509	0.75308	0.07931	0.121602	0.09351	0.056591	0.067924	0.047958	0.111676	0.121208	0.096292	0.090196	0.063235	0.05256	0.080432	0.170799	0.156317	0.121299	0.207889	0.076411	0.113932	0.070034	0.06907	0.062978	0.091789	0.097722	0.072746	0.074996	0.126826	0.045193	0.282407	0.103015	0.06291	0.050509	0.75308	0.07931	0.121602	0.09351	0.056591	0.067924
66.96	6.34	1.21					0.287037	0.10709	0.039272	0.059096	0.771583	0.105032	0.097087	0.043877	0.060288	0.073731	0.05021	0.100314	0.116216	0.052022	0.076716	0.053684	0.041782	0.062793	0.104969	0.199564	0.094362	0.296192	0.085634	0.142837	0.052822	0.066735	0.05678	0.087905	0.095008	0.081508	0.085223	0.090333	0.045403	0.287037	0.10709	0.039272	0.059096	0.771583	0.105032	0.097087	0.043877	0.060288	0.073731
68.04	-4.22	5.01					0.291667	0.103543	0.053561	0.08112	0.753754	0.08169	0.103398	0.072	0.075152	0.093594	0.061403	0.09965	0.091909	0.046531	0.048739	0.066414	0.027118	0.045851	0.063488	0.180206	0.066889	0.422876	0.059692	0.115633	0.069367	0.05263	0.053379	0.084824	0.058254	0.07079	0.075427	0.073085	0.040654	0.291667	0.103543	0.053561	0.08112	0.753754	0.08169	0.103398	0.072	0.075152	0.093594
69.12	6.01	0					0.296296	0.106806	0.038257	0.086962	0.242485	0.104324	0.086826	0.095206	0.069178	0.082302	0.098923	0.059033	0.040591	0.038881	0.055161	0.051367	0.032329	0.032807	0.084059	0.124389	0.074786	0.389828	0.068495	0.09782	0.057533	0.051591	0.036055	0.057092	0.05455	0.050182	0.066563	0.072743	0.043154	0.296296	0.106806	0.038257	0.086962	0.242485	0.104324	0.086826	0.095206	0.069178	0.082302
70.2	-1.61	0.37					0.300926	0.086518	0.041157	0.111593	0.179978	0.079738	0.066938	0.10835	0.053969	0.068963	0.086312	0.062902	0.044206	0.060186	0.053172	0.042643	0.042952	0.037794	0.068639	0.128512	0.042767	0.32595	0.093948	0.052545	0.070263	0.045399	0.033106	0.041964	0.048893	0.037289	0.049479	0.05997	0.040981	0.300926	0.086518	0.041157	0.111593	0.179978	0.079738	0.066938	0.10835	0.053969	0.068963
71.28	-6.14	3.14
72.36	11.87	-2.7
73.44	5.07	-2.2
74.52	7.63	0.19
75.6	13.3	-3.31
76.68	6.26	-0.84
77.76	0.82	4.38
78.84	-0.24	3.23
79.92	-3.17	6.48
81	-4.6	6.07
82.08	2.23	8.19
83.16	0	11.3
84.24	1.41	13.07
85.32	11.03	4.53
86.4	2.8	3.23
87.48	12.95	8.96
88.56	8.18	6.08
89.64	0.41	4.71
90.72	0.63	10.39
91.8	13.15	10.02
92.88	1.95	2.08
93.96	-3.89	3.46
95.04	8.04	1.17
96.12	-0.41	-2.29
97.2	-6.55	-1.08
98.28	-3.68	-2.84
99.36	2.98	0
100.44	4.79	-0.14
101.52	3.59	1.87
102.6	-6.77	-0.6
103.68	18.11	2.4
104.76	1.5	0.42
105.84	15.62	4.75
106.92	2.97	3.29
108	5.07	0.03
[truncated: 35 more columns]

## Sheet: F4
F4c				F4e		F4f		F4g		F4h				F4l					F4m
TMRM in vivo (△F/F0)				Fraction of mitochondrial perimeter covered by ER(%)		Mitochondrial area (nm2)		Mitochondria-ER contact distance (nm)		Mitochondria-ER contact length (nm)				Ca2+ oscillation frequency (Hz)					Ca2+ oscillation amplitude (△F/F)
Before	Occ.10min	Occ.90min		Vehicle	CCCP	Vehicle	CCCP	Vehicle	CCCP	Vehicle	CCCP			Control	Control	ME-linker	ME-linker		Control	Control	ME-linker	ME-linker
100	45.33	16.74		54.24	37.48	2298.61	5004.86	6.784	32.371	335.343	750.189			Vehicle	CCCP	Vehicle	CCCP		Vehicle	CCCP	Vehicle	CCCP
100	56.37	25.85		33.84	11.66	3427.04	2475.51	8.347	12.792	777.581	76.687			0.0371057	0	0.074212	0.037106		5.47	0	3.44	9.43
100	51.37	10.48		39.44	4.55	1619.57	1103.16	12.647	10.482	392.175	178.889			0.0667903	0	0.111317	0.044527		2.37	0	4.04	14
100	41.04	8.06		41.4	3.86	2428.26	1391.03	9.909	14.675	270.024	227.529			0.0742115	0	0.148423	0.037106		2.82	0	4.19	15.5
100	54.55	18.43		42.02	10.02	4621.39	4691.71	6.085	14.675	410.714	74.702			0.0519481	0	0.044527	0.037106		5.32	0	11.26	3.38
100	65.77	33.45		49.75	2.55	2977.64	2421.67	17.136	31.555	539.221	387.513			0.0371057	0	0.148423	0.029685		5.14	0	6.22	3.05
				59.71	16.67	2049.19	4432.4	7.959	32.232	43.949	106.954			0.0667903	0	0.029685	0.014842		6.3	0	6.18	3.84
MTG in vivo (△F/F0)				12.23	8.97	2758.99	5311.41	9.434	49.053	241.702	153.073			0.0519481	0	0.06679	0.044527		6.59	0	7.17	3.96
Before	Occ.10min	Occ.90min		23.99	9.55	2505.18	4029.16	9.088	10.482	633.406	44.67			0.0593692	0.00742115	0.089054	0.029685		4.25	1.86	8.46	3.34
100	92.49	86.27		63.37	12.57	2861.17	3144.65	7.832	12.579	255.265	46.724			0.0519481	0	0.074212	0.029685		3.53	0	4.64	3.21
100	100.77	89.5		42.16	12.57	3638	1427.29	7.094	13.074	233.02	422.692			0.116667	0	0.06679	0.044527		3.79	0	10.76	4.33
100	116.84	104.57		44.11	2.86	3532.52	2294.21	26.802	12.18	209.721	55.34			0.0583333	0.00833333	0.044527	0.06679		4.12	1.42	13.65	5.17
100	83.75	94.08			8.43		7115.58	14.122	20.886	235.369	64.987			0.0416667	0	0.022263	0.051948		1.82	0	12.58	3.97
100	129.8	89.74			18.86		4054.43	9.944	23.808	222.434	141.013			0.0166667	0	0.06679	0.059369		1.32	0	2.8	2.45
100	103.22	85.72			8		1833.83	7.032	30.379	303.905	63.496			0.0333333	0	0.081633	0.081633		3.68	0	2.32	1.69
					9.23		3500.65	4.447	25.652	289.806	56.034			0.0613252	0	0.044527	0.037106		4.8	0	2.41	2.07
					8.86		4851.03	12.579	12.688	194.998	52.424			0.0153313	0.00766565	0.029685	0.12616		4.59	2.49	15.9	1.97
								9.434	23.061	265.009	63.728			0.0536596	0.022997	0.089054	0.089054		2.64	1.98	14.8	2.35
								12.579	10.482	385.396	235.875			0.00766565	0	0.029685	0.029685		3.29	0	5.5	2.17
								7.032	62.973	292.422	323.022			0.0613252	0.022997	0.044527	0.037106		2.65	2.32	2.94	2.64
								30.776	21.789	72.314	57.611			0.0919879	0.0153313	0.06679	0.185529		1.99	2.76	10.08	1.97
								11.472	33.543	122.498	56.685			0.0306626	0	0.074212	0.141002		2.07	0	6.44	1.45
								9.088	25.157	619.912	86.163			0.0306626	0.0306626	0.0993975	0		1.67	1.98	6.27	0
								25.9	49.874	180.82	56.943			0.022997	0.0306626	0.129981	0		1.36	2.33	9.29	0
								28.797	23.124	250.329	206.152			0.0613252	0.0153313	0.0305838	0		2.28	1.59	6.42	0
								9.434	19.858	254.806	170.656			0.0996535	0.0153313	0.0382298	0		2.22	2.43	5.37	0
								6.289	17.761	54.944	173.936			0.022997	0.0153313	0.095401	0.0572406		1.5	1.95	7.71	4.01
								32.302	30.486	202.24	82.504			0.130316	0	0.120841	0.0127201		2.31	2.12	4.12	3.04
								41.293	9.376	143.592	78.904			0.0459939	0	0.0699608	0.00636007		1.8	0	3	1.42
								15.723	12.579	108.855	60.293			0.0383283	0	0.178082	0.171722		2.06	0	2.05	1.28
								15.723	18.868	90.429	79.127			0.0521201	0	0.159002	0.0572406		2.2	0	1.77	5.31
								13.383	47.17	555.969	192.566					0.0826809	0.209882				0.92	1.26
								14.733	15.723	815.526	117.095					0.24166	0.00635946				24.17	0.64
								11.719	25.157	102.856	168.629					0.178065	0.197143				17.81	19.71
								9.434	16.771	186.024	60.797					0.178065	0.139908				17.81	13.99
								12.579	23.556	434.119	158.475					0.172639	0.217675				17.26	21.77
								20.964	37.123	327.074	83.954					0.217675	0.210169				21.77	21.02
								17.333	18.868	50.479	402.62					0.262711	0.127603				26.27	12.76
								56.001	39.42	203.935	133.179					0.300242	0.112591				30.02	11.26
								9.434	22.697	365.848	73.543					0.291244	0.222265				29.12	22.23
								8.881	35.334	1320.23	48.422					0.0919716	0.199272				9.2	19.93
									19.552	96.448	128.78					0.0229929	0.222265				2.3	22.23
									23.556		35.102					0.199237	0.0919554				19.92	9.2
									32.333		155.084					0.237552	0.199237				23.76	19.92
									25.157		99.079					0.107281	0.191574				10.73	19.16
									37.998		39.104					0.0919554	0.0459777				9.2	4.6
									35.334		47.17					0.130277	0.137941				13.03	13.79
									50.314		51.057					0.160931	0.199247				16.09	19.92
																0.122614	0.153267				12.26	15.33
																0.168594	0.137941				16.86	13.79

## Sheet: F5
F5c						F5d					F5g					F5h		F5i		F5j
Fraction of mitochondrial perimeter covered by ER (%)						Mitochondrial area (μm2)					Basal cytoplasmic Ca2+ levels change rate (%)					Change rate(%)
Control	Control	ME-linker	ME-linker			Control	Control	ME-linker	ME-linker		SAMCreER:Ai96	SMACreER:ME-Linker				Fequency (Hz)		Peak interval SD(s)		Amplitude(%)
controlateral	ipsilateral(Occ.2hRec.22h)	controlateral	ipsilateral(Occ.2hRec.22h)			controlateral	ipsilateral(Occ.2hRep.22h)	controlateral	ipsilateral(Occ.2hRep.22h)		-19.28	-54.94				SMACreER:Ai96	SMACreER:ME-Linker	SMACreER:Ai96	SMACreER:ME-Linker	SMACreER:Ai96	SMACreER:ME-Linker
13.21	7.71	18.56	28.03			0.115	0.071	0.48	0.175		-50.34	-12.57				-48.28	-11.11	155.89	60.14	-0.63	11.14
11.7	3.57	15.93	19.54			0.177	0.026	0.137	0.223		-55.09	25.08				180	-33.33	-72.1	34.22	105.33	-11.18
14.57	8.62	19.61	23.79			0.134	0.094	0.189	0.137		108.12	-12.69				23.08	-31.82	-27.19	70.3	107.39	16.69
22.59	3.9	17.77	19.35			0.065	0.065	0.384	0.09		-99.3	-7.62				-87.1	-40.74	1053.73	41.87	-69.56	-16.64
27.64	3.45	19.34	23.78			0.226	0.103	0.495	0.165		-84.23	2.41				-73.17	14.29	646.63	-42.78	-22.71	2.11
26.31	3.59	25.65	21.62			0.292	0.161	0.134	0.116		-81.74	-38.62				-95.35	35.71	-100	-11.22	-75.78	1.08
10.84	8.18	30.21	16.78			0.087	0.312	0.386	0.175		-78.55	-4.41				-66.67	-73.33	-23.1	825.34	-76.62	-9.34
26.36	6.99	16.78	17.82			0.136	0.32	0.346	0.191		-71.44	-37.33				-90.91	100	236.15	-63.39	-54.94	-14.87
23.91	9.25	20.17	14.98			0.394	0.227	0.317	0.096		-77.79	67.67				-96.67	-50	-100	247.84	-70.02	-6.86
18.48	9.12	20.21	30.26			0.334	0.148	0.143	0.613		-64.12	-31.19				-39.29	-50	50.59	174.87	-41.74	145.34
16.7	16.1	22.16	31.21			0.228	0.075	0.25	0.183		-75.65	14.96				-82.05	-66.67	304.65	-100	-46.47	-10.53
21.1	17.27	14.21	20.12			0.131	0.057	0.171	0.317		-26.1	31.56				-46.88	125	-20.76	-41.47	-52.96	2.54
27.2	20.08					0.542	0.052	0.37	0.315		-49.49	-27.86				-78.43	-76.47	455.46	101.02	-17.73	72.39
12.25	13.5					0.163	0.055	0.518	0.061		-70.82	52.41				-40	35.48	173.21	-51.66	-70.89	92.75
27.34	19.26					0.168	0.142	0.125	0.099		-58.69	35.76				140	-52.63	-71.03	65.84	-24.28	183.5
25.24	11.17					0.213	0.105	0.181	0.094		-88.2	73.04				-71.05	-88.89	664.2	-100	118.06	229.78
19.02	16.36					0.396	0.098	0.607	0.513		-82.15	75.63				-91.11	200	351.1	-55.25	58.68	215.17
	11.91					0.361	0.26	0.423	0.107		-69.04	52.17				-53.49	100	207.24	-58.04	90	219.84
	9.22					0.165	0.263	0.13	0.218		-78.43	23.46				-92.86	-79.31	-100	638.43	145.93	438.56
	9.13					0.187	0.076	0.27	0.492		-80.91	84.5				-29.41	-51.85	186.79	169.52	71.24	138.24
	10.03					0.279	0.073	0.174	0.059		-68.11	61.88				-17.86	-69.23	58.08	263.33	51.07	258.43
	18.91					0.488	0.071	0.115			-74.55	63.7				-68.57	176.47	247.1	-74.12	-77.21	303.52
						0.204	0.244	0.129			-86.93	54.39				-61.54	-27.27	456.28	82.1	-77.54	-6.68
						0.097	0.041				-78.21	146.84				31.82	-2.33	-65.25	-20.36	-49.59	3
						0.108	0.064				-84.64	182.25				57.14	-14.29	-61.92	17.27	-64.88	-0.85
						0.131	0.189				-100	255.87				35	43.75	-41.9	-44.52	-74.19	18.77
						0.102	0.052				-50.53	150.15				-60.98	96	234.05	-55.5	-29.16	29.08
							0.063				39.64	164.79				-28	8.82	16.97	10.48	-70.33	2.16
							0.028				-51.6	176.12				-10	86.36	23.7	-41.25	-77.35	7.68
							0.063				-57.04	299.8				-47.06	-4.35	201.92	-4.67	-58.47	-5.58
							0.024				-23.92	213				-50	0	415.75	-3.9	-81.13	28.15
							0.1				43.24	-41.05				-65.12	39.47	441.38	-55.38	-84.41	45.06
							0.339				4.79	-52.88				-66.67	80.95	279.31	-68.54	-35.98	3.77
							0.048				-16.76	-29.47				-50	-2.86	178.8	-34.18	-41.87	-14.69
							0.076				11.92	-31.21				-73.68	-41.3	23.98	148.33	-30.53	-15.31
							0.013				-31.42	-51.06				-14.29	-6.9	-18.58	1.96	-36.33	41.78
											11.53	8.78				-79.31	5.56	7.89	-63.86	-17.09	-36.8
											-53.72	-3.2				-90.32	13.64	-70.84	16.62	-36	0.7
											-78.65	-41.24				-52.94	-18.92	138.55	36.73	-38.22	93.87
											-49.82	11.37				-83.33	-21.28	-100	60.82	-30.07	-15.15
											-42.77	-18.76				-40.74	29.17	116.39	-33.96	-7.53	10.55
											-80.73	-61.8				-47.37	66.67	143.53	-68.42	-12.54	12.14
											-78.35	-2.02				-55.17	-25	227.67	21.83	-6.74	-0.05
											-75.6					-15.38	63.64	30	-35.09	-6.12	12.63
											-37.51					-72		114.04		-11.01
											-53.07					-84.85		328.23		-31.21

## Sheet: F6
F6c				F6d
	△R/R0	△R/R0		Frequency	Before
Time	Before	O2hRP22h		0	0.000911	0.003677	0.007308	0.004654	0.001277	0.00112	0.000138	0.004258	0.001899	0.002335	0.002299	0.006515	0.002716	0.000135	0.003349	0.001848	0.0018	0.000208	0.001107	0.004338	0.006208	0.001637	0.00093	0.000608	0.003576	0.003175	0.001542	0.002025	0.00473	0.004055	0.000199	0.004521	0.005614	0.000683	0.0034	0.000376	5.24e-05	0.001187	0.001486	0.001943	0.003569	0.001473	0.000792	0.001244	0.002309
1.08	1.98	-0.93		0.00463	0.144654	0.048232	0.085314	0.183468	0.060125	0.074343	0.205538	0.09571	0.101248	0.110765	0.083311	0.091293	0.185766	0.166772	0.072957	0.110278	0.08536	0.065774	0.061693	0.188078	0.073597	0.046741	0.157333	0.145981	0.099928	0.32424	0.076953	0.045406	0.179946	0.114645	0.098307	0.074608	0.12681	0.060275	0.103418	0.060695	0.081655	0.147145	0.1447	0.184353	0.09307	0.290463	0.154755	0.093492	0.101172
2.16	1.53	0.53		0.009259	0.18828	0.098091	0.100751	0.218198	0.077167	0.111178	0.258591	0.120104	0.133478	0.179663	0.107685	0.094944	0.220666	0.201744	0.103424	0.135468	0.135284	0.097215	0.115029	0.234172	0.096686	0.054093	0.22365	0.166648	0.127229	0.387196	0.091235	0.05763	0.235593	0.175698	0.133392	0.102203	0.175136	0.079525	0.139867	0.064033	0.109732	0.18214	0.172912	0.225628	0.10699	0.3525	0.232682	0.141464	0.124788
3.24	-1.93	3.38		0.013889	0.09321	0.086823	0.045224	0.161325	0.048812	0.076113	0.197516	0.070602	0.086232	0.127177	0.070604	0.060921	0.160303	0.109501	0.092076	0.073766	0.126844	0.116417	0.16951	0.140077	0.069894	0.027894	0.131724	0.09884	0.118713	0.273586	0.062629	0.043598	0.195072	0.127395	0.083376	0.060033	0.073037	0.045819	0.083831	0.059391	0.060032	0.104167	0.094661	0.090398	0.08891	0.301311	0.202504	0.109658	0.085905
4.32	1.32	0.24		0.018519	0.072509	0.097114	0.066576	0.064398	0.041343	0.06499	0.151294	0.045791	0.065179	0.126157	0.05769	0.053462	0.103559	0.094388	0.078859	0.061321	0.094239	0.129641	0.146961	0.097595	0.061646	0.02796	0.111208	0.053729	0.084121	0.218942	0.050066	0.054559	0.130845	0.129365	0.076592	0.074445	0.11279	0.049771	0.088332	0.057952	0.055587	0.084105	0.065522	0.070043	0.045515	0.24763	0.157763	0.084688	0.081155
5.4	2.96	1.58		0.023148	0.050574	0.049415	0.084075	0.074307	0.04683	0.051315	0.122327	0.033506	0.045637	0.076857	0.048459	0.066771	0.116444	0.074584	0.075501	0.059752	0.057237	0.157829	0.123723	0.074484	0.061808	0.027576	0.088389	0.062527	0.07294	0.204137	0.046264	0.044696	0.099878	0.084767	0.051141	0.053674	0.095082	0.047061	0.081427	0.072718	0.036136	0.0651	0.048154	0.046556	0.032807	0.31631	0.103179	0.056676	0.081554
6.48	1.19	-0.51		0.027778	0.074899	0.053533	0.124248	0.089105	0.047131	0.052979	0.102198	0.044025	0.033098	0.061438	0.048218	0.04911	0.140761	0.088443	0.062773	0.052433	0.057992	0.18543	0.088541	0.075055	0.088	0.037733	0.113189	0.078733	0.063569	0.156764	0.041783	0.027869	0.076915	0.078373	0.051623	0.059854	0.098533	0.049878	0.078129	0.05155	0.031549	0.069247	0.042351	0.057776	0.02492	0.232062	0.06863	0.054085	0.070685
7.56	-0.5	-1.04		0.032407	0.074468	0.041185	0.108324	0.08549	0.042876	0.050961	0.070839	0.057151	0.038831	0.056717	0.060952	0.046216	0.101285	0.056979	0.052212	0.053796	0.0455	0.160184	0.071786	0.072081	0.087716	0.048534	0.104061	0.075308	0.068218	0.136732	0.046498	0.016018	0.072091	0.081321	0.033294	0.056891	0.089137	0.056566	0.071275	0.03359	0.037709	0.053502	0.044252	0.057899	0.02751	0.25501	0.077905	0.080972	0.051724
8.64	0.62	1.41		0.037037	0.092471	0.04854	0.087225	0.087772	0.027363	0.041506	0.068454	0.052703	0.029615	0.067044	0.068987	0.036388	0.094367	0.060772	0.029209	0.056565	0.042068	0.128059	0.089734	0.059598	0.06867	0.051082	0.087743	0.067546	0.067673	0.120887	0.046279	0.024598	0.06354	0.079451	0.035109	0.057113	0.089254	0.045213	0.047057	0.02261	0.039078	0.046665	0.038478	0.047049	0.03325	0.201194	0.090605	0.086748	0.048265
9.72	5.04	1.33		0.041667	0.089069	0.063435	0.079286	0.096283	0.013157	0.046568	0.053563	0.031271	0.025659	0.059949	0.07335	0.036176	0.074253	0.038525	0.022014	0.06397	0.028775	0.126916	0.100745	0.038353	0.044904	0.051342	0.059113	0.080392	0.05695	0.098933	0.049159	0.030827	0.050304	0.076532	0.046777	0.055994	0.082343	0.050248	0.027454	0.034701	0.03411	0.034912	0.047248	0.03725	0.024039	0.249894	0.111387	0.073631	0.053927
10.8	0.58	3.21		0.046296	0.101473	0.070888	0.075749	0.130914	0.013342	0.059801	0.053557	0.036209	0.019294	0.072663	0.072512	0.027236	0.080379	0.046656	0.02499	0.070072	0.02872	0.108404	0.093539	0.031744	0.03183	0.036286	0.086889	0.08697	0.044411	0.070003	0.031974	0.028585	0.048232	0.051838	0.053818	0.037477	0.067377	0.040343	0.043097	0.050428	0.038706	0.041924	0.052274	0.040511	0.029924	0.28092	0.09044	0.057615	0.058113
11.88	0.22	5.11		0.050926	0.092191	0.077864	0.073282	0.097776	0.012126	0.06944	0.052904	0.03822	0.030052	0.095967	0.064948	0.02541	0.068658	0.042617	0.042544	0.048345	0.022565	0.119694	0.0557	0.040691	0.048151	0.05531	0.076695	0.099429	0.036583	0.052259	0.042393	0.033538	0.037548	0.046071	0.054601	0.040312	0.063996	0.052352	0.055585	0.054869	0.035797	0.049346	0.05819	0.050246	0.036015	0.310546	0.107469	0.043948	0.08166
12.96	-1.28	4.5		0.055556	0.076848	0.054129	0.05532	0.077984	0.022001	0.072527	0.068166	0.042926	0.023728	0.083935	0.063475	0.028048	0.078567	0.056343	0.061691	0.035597	0.022458	0.079219	0.049012	0.05212	0.055645	0.050183	0.080742	0.074332	0.01934	0.063838	0.062788	0.044252	0.035185	0.034648	0.051725	0.035389	0.08799	0.058128	0.077265	0.044042	0.03214	0.043597	0.043534	0.060033	0.036581	0.325153	0.140872	0.052583	0.106207
14.04	0.78	3.52		0.060185	0.071856	0.049757	0.08167	0.061466	0.028066	0.066489	0.071843	0.029212	0.040127	0.076342	0.050405	0.035827	0.072832	0.065749	0.057605	0.034352	0.019533	0.076773	0.060643	0.048779	0.0574	0.073356	0.056752	0.090107	0.016578	0.074103	0.071829	0.042884	0.029441	0.031167	0.044921	0.0678	0.091717	0.075408	0.065696	0.026164	0.017359	0.050343	0.034893	0.039619	0.034866	0.281222	0.140512	0.042662	0.129048
15.12	3.1	-2.05		0.064815	0.045401	0.039249	0.083512	0.066551	0.029843	0.064289	0.057543	0.031514	0.037417	0.026741	0.041219	0.038614	0.061096	0.061386	0.053605	0.050278	0.038332	0.060976	0.056723	0.033513	0.057596	0.061031	0.061816	0.075512	0.03928	0.065711	0.065408	0.035972	0.045199	0.030992	0.048835	0.066499	0.072783	0.091549	0.077698	0.019177	0.020772	0.045008	0.049539	0.040267	0.02255	0.247191	0.127377	0.032828	0.115722
16.2	5.39	0.39		0.069444	0.042176	0.053182	0.084556	0.065331	0.0262	0.059711	0.043301	0.02739	0.04474	0.029634	0.036189	0.036137	0.054865	0.051345	0.042066	0.056317	0.046368	0.04222	0.050103	0.037473	0.04781	0.052545	0.080104	0.069161	0.038239	0.048938	0.044317	0.02193	0.045211	0.026972	0.04951	0.061904	0.05806	0.068963	0.08571	0.012924	0.022924	0.058985	0.066372	0.030576	0.014604	0.192541	0.090154	0.020547	0.118495
17.28	2.62	-0.22		0.074074	0.041662	0.045556	0.048117	0.071876	0.021366	0.062577	0.0378	0.035244	0.037441	0.024441	0.033126	0.031631	0.049971	0.03209	0.048318	0.037236	0.044141	0.03564	0.047285	0.042412	0.058951	0.042025	0.067736	0.045357	0.03977	0.055384	0.034097	0.019945	0.048923	0.022771	0.039661	0.036288	0.051797	0.052316	0.074514	0.031918	0.028028	0.034539	0.066847	0.047587	0.006766	0.185945	0.08361	0.018832	0.140851
18.36	0	-0.1		0.078704	0.057968	0.059069	0.052288	0.059836	0.016201	0.053215	0.048322	0.030693	0.032961	0.032764	0.032458	0.025867	0.050982	0.025497	0.041615	0.028623	0.034955	0.031013	0.053827	0.055805	0.050113	0.032491	0.056736	0.051264	0.029858	0.057313	0.022755	0.011917	0.039277	0.026827	0.041378	0.051797	0.048799	0.036332	0.050297	0.054638	0.028268	0.048532	0.052522	0.053356	0.011348	0.131399	0.049046	0.026565	0.123095
19.44	-0.01	-0.73		0.083333	0.04633	0.04584	0.047336	0.052489	0.016392	0.056538	0.062747	0.032055	0.022234	0.04611	0.023467	0.023875	0.062958	0.028157	0.038867	0.028283	0.023685	0.033199	0.049237	0.039361	0.060695	0.042934	0.03389	0.041944	0.040099	0.04308	0.016848	0.013546	0.031486	0.019826	0.037103	0.055816	0.029233	0.045553	0.02801	0.062315	0.028238	0.047449	0.055256	0.080097	0.027442	0.112506	0.042979	0.036393	0.140878
20.52	6.05	2.13		0.087963	0.061218	0.036533	0.062659	0.037667	0.017522	0.066571	0.044961	0.033192	0.013911	0.04526	0.019494	0.01952	0.070725	0.029343	0.054102	0.027113	0.028382	0.035061	0.050962	0.030259	0.051559	0.022764	0.030956	0.039891	0.044678	0.042457	0.014538	0.011933	0.016361	0.036962	0.035022	0.053553	0.03479	0.041943	0.026744	0.060676	0.026786	0.058224	0.042207	0.073526	0.035456	0.088336	0.051868	0.032948	0.174396
21.6	1.67	4.86		0.092593	0.049883	0.024579	0.064566	0.040089	0.026784	0.086117	0.034198	0.037808	0.014607	0.054783	0.022134	0.032486	0.070286	0.032021	0.053707	0.0329	0.026356	0.029321	0.047261	0.015415	0.053744	0.030656	0.053516	0.022246	0.030217	0.041112	0.014331	0.016435	0.010611	0.030408	0.020595	0.042655	0.038698	0.036806	0.028222	0.045922	0.020863	0.051578	0.039392	0.054325	0.029855	0.093326	0.064122	0.028556	0.180961
22.68	0.33	0.11		0.097222	0.048359	0.027244	0.064916	0.045645	0.026335	0.078549	0.019816	0.039109	0.030667	0.041376	0.018411	0.031788	0.056743	0.025632	0.063073	0.031381	0.032828	0.049815	0.044683	0.014449	0.035597	0.0309	0.050582	0.028299	0.033853	0.042484	0.027484	0.012178	0.016495	0.039771	0.029246	0.060346	0.038984	0.044633	0.023217	0.038204	0.020246	0.055174	0.034604	0.031053	0.018127	0.087928	0.050631	0.03157	0.136213
23.76	-0.46	-0.85		0.101852	0.017418	0.030874	0.069335	0.033079	0.033692	0.062628	0.032122	0.031463	0.026463	0.042889	0.02692	0.030763	0.041325	0.023018	0.041648	0.04272	0.03219	0.058444	0.036977	0.026402	0.036704	0.044613	0.074316	0.027163	0.038841	0.042315	0.031121	0.020916	0.040118	0.022999	0.034701	0.068716	0.032271	0.058381	0.026309	0.025949	0.01273	0.051559	0.047779	0.028013	0.016744	0.076412	0.042203	0.043934	0.054335
24.84	0.25	0.72		0.106481	0.01881	0.029508	0.075762	0.026799	0.038402	0.035007	0.062402	0.024306	0.0258	0.042984	0.034437	0.030547	0.040223	0.022989	0.040746	0.04418	0.042454	0.059418	0.053827	0.032136	0.027934	0.052289	0.05439	0.022982	0.053105	0.060636	0.032516	0.023949	0.039976	0.024695	0.043775	0.071588	0.057709	0.048222	0.025362	0.033018	0.013304	0.059005	0.063323	0.065099	0.041697	0.107978	0.030337	0.042808	0.080449
25.92	-1.46	0.44		0.111111	0.03728	0.020822	0.057464	0.028354	0.036921	0.036141	0.058559	0.030562	0.01904	0.058294	0.043836	0.03023	0.03522	0.016956	0.040977	0.044691	0.046654	0.056461	0.044255	0.045327	0.042043	0.050692	0.078116	0.037015	0.05446	0.068486	0.027175	0.036683	0.044088	0.028863	0.047961	0.059192	0.078532	0.032291	0.028956	0.044786	0.023487	0.088693	0.075447	0.103575	0.067964	0.091772	0.033264	0.036645	0.090281
27	3.63	3.9		0.115741	0.053436	0.023889	0.053105	0.041792	0.026006	0.031354	0.05331	0.040355	0.033535	0.067936	0.044644	0.042098	0.043884	0.024049	0.060038	0.030105	0.049344	0.062734	0.058665	0.034945	0.031919	0.039569	0.08007	0.03307	0.04819	0.065404	0.029149	0.032334	0.035473	0.035837	0.049156	0.048515	0.078211	0.03508	0.033036	0.057389	0.033841	0.088216	0.076798	0.090419	0.075274	0.108757	0.03684	0.035883	0.091424
28.08	5.31	4.23		0.12037	0.043682	0.020998	0.042079	0.049209	0.010902	0.050381	0.034507	0.044966	0.034305	0.075064	0.03751	0.033847	0.062136	0.035208	0.065256	0.015285	0.028343	0.053249	0.051374	0.028624	0.031831	0.017566	0.115587	0.036715	0.045668	0.062735	0.038191	0.023699	0.047043	0.040035	0.048766	0.067147	0.079165	0.0723	0.051821	0.075751	0.030196	0.074937	0.071489	0.075233	0.058699	0.064036	0.056469	0.045573	0.054059
29.16	-0.23	5.06		0.125	0.030875	0.028734	0.055193	0.039899	0.018109	0.057603	0.047155	0.032297	0.03884	0.071077	0.027201	0.03414	0.067525	0.031888	0.065358	0.011544	0.020112	0.036401	0.047445	0.016864	0.025726	0.018926	0.099448	0.022876	0.039847	0.064867	0.039745	0.013128	0.042518	0.031212	0.028489	0.063898	0.084637	0.080852	0.061489	0.105624	0.030291	0.071516	0.092326	0.064919	0.067004	0.059094	0.054947	0.046406	0.040185
30.24	1.03	0.88		0.12963	0.022437	0.02753	0.054946	0.045044	0.020566	0.06818	0.05591	0.022372	0.032127	0.056171	0.02413	0.02949	0.069274	0.027667	0.05781	0.015759	0.017942	0.023763	0.04643	0.018417	0.03427	0.023084	0.083986	0.032637	0.047035	0.05459	0.030369	0.006774	0.037721	0.028063	0.022514	0.062867	0.089904	0.09819	0.084285	0.101479	0.035246	0.11796	0.131542	0.128493	0.115584	0.044165	0.053859	0.03792	0.053901
31.32	0.7	0.64		0.134259	0.027526	0.030029	0.060295	0.046029	0.027962	0.048715	0.046796	0.017873	0.027343	0.04635	0.023703	0.039397	0.046389	0.01552	0.063026	0.020908	0.022196	0.039163	0.045523	0.020041	0.029665	0.032475	0.066677	0.050957	0.031484	0.047188	0.022206	0.007415	0.02461	0.017855	0.018513	0.037086	0.077967	0.080264	0.104176	0.074182	0.049434	0.163216	0.159969	0.158425	0.16455	0.058285	0.043971	0.027208	0.06583
32.4	0	-0.72		0.138889	0.029354	0.024352	0.063878	0.043131	0.022123	0.043107	0.048642	0.023616	0.027965	0.039591	0.02674	0.042979	0.046705	0.016229	0.077068	0.021807	0.023792	0.034615	0.057553	0.022394	0.02324	0.027757	0.075445	0.065129	0.02888	0.034345	0.025651	0.005808	0.032758	0.029882	0.013551	0.036627	0.061243	0.075183	0.108004	0.041588	0.041619	0.134838	0.112082	0.143668	0.14834	0.052283	0.041123	0.021381	0.076009
33.48	-1.24	-2.97		0.143519	0.030415	0.02193	0.051708	0.02652	0.024032	0.045586	0.050654	0.026623	0.022191	0.0414	0.033739	0.040457	0.040566	0.023333	0.06244	0.021719	0.022303	0.032114	0.046539	0.021801	0.020751	0.03364	0.093203	0.061959	0.018832	0.030033	0.033537	0.008607	0.032888	0.02563	0.015704	0.046475	0.048216	0.048908	0.087769	0.039289	0.031991	0.077714	0.06141	0.094547	0.091949	0.041698	0.035711	0.022194	0.054001
34.56	1.75	1.61		0.148148	0.028212	0.020474	0.056148	0.027524	0.022239	0.054494	0.048697	0.031877	0.02559	0.039708	0.026711	0.033614	0.044334	0.030043	0.063241	0.021744	0.034046	0.016958	0.040074	0.031595	0.023426	0.029763	0.073458	0.051461	0.026211	0.029794	0.036223	0.011622	0.038283	0.025	0.014756	0.055135	0.050457	0.048471	0.064667	0.038556	0.027008	0.029711	0.02787	0.054186	0.044702	0.02862	0.029592	0.025033	0.057679
35.64	3.9	2.48		0.152778	0.02375	0.028529	0.054659	0.031008	0.017511	0.047274	0.039124	0.027897	0.014319	0.038707	0.025231	0.038312	0.036736	0.033718	0.041791	0.031178	0.040242	0.020242	0.038273	0.039537	0.019526	0.022781	0.081051	0.036445	0.027279	0.041876	0.025789	0.015099	0.029633	0.019015	0.032948	0.060426	0.058242	0.056802	0.057502	0.031811	0.029424	0.045756	0.03842	0.063678	0.044133	0.04599	0.025385	0.029383	0.047858
36.72	3.96	2.68		0.157407	0.017907	0.030598	0.072814	0.033163	0.021668	0.037128	0.042264	0.023155	0.021622	0.039697	0.012908	0.035741	0.052349	0.033772	0.045262	0.028537	0.03257	0.028686	0.034681	0.041267	0.020964	0.025691	0.057035	0.033884	0.03603	0.060983	0.026227	0.018732	0.028742	0.022368	0.035589	0.055266	0.055824	0.055565	0.049177	0.036426	0.03594	0.057071	0.045607	0.070645	0.054767	0.047297	0.017474	0.028787	0.051782
37.8	0.22	0.9		0.162037	0.037421	0.038662	0.055176	0.020416	0.017638	0.042004	0.06375	0.027641	0.016363	0.029768	0.021193	0.027173	0.046622	0.024839	0.047788	0.025977	0.02996	0.042229	0.035528	0.034655	0.021712	0.02652	0.07041	0.037691	0.035487	0.068079	0.023064	0.020121	0.022926	0.033549	0.031966	0.050438	0.061562	0.051884	0.030335	0.032252	0.03007	0.05118	0.040934	0.082658	0.048809	0.041619	0.034474	0.023687	0.066605
38.88	1.64	0.4		0.166667	0.03695	0.035976	0.045438	0.02766	0.030505	0.047179	0.058203	0.031128	0.018438	0.039914	0.044813	0.019031	0.077756	0.020531	0.049567	0.01745	0.019393	0.047312	0.021748	0.02318	0.021312	0.029945	0.057314	0.039637	0.036861	0.061779	0.02044	0.019347	0.026369	0.02903	0.014847	0.039906	0.065143	0.05301	0.036066	0.032558	0.036492	0.042464	0.05709	0.094046	0.045133	0.024587	0.038692	0.022951	0.058303
39.96	0.95	1.49		0.171296	0.033522	0.026829	0.035816	0.035051	0.024534	0.038676	0.0725	0.025356	0.020879	0.05417	0.05139	0.020278	0.064501	0.01634	0.05293	0.01866	0.021909	0.046864	0.027163	0.019911	0.013684	0.022567	0.089155	0.04617	0.037854	0.052534	0.009206	0.015945	0.022187	0.024613	0.021922	0.041793	0.085948	0.047545	0.035199	0.042341	0.027317	0.04331	0.06088	0.092511	0.037592	0.023022	0.049483	0.016419	0.064938
41.04	0.8	1.4		0.175926	0.018198	0.046839	0.041111	0.047553	0.031997	0.036651	0.05764	0.019088	0.033	0.050831	0.057515	0.021768	0.060827	0.01775	0.030508	0.012899	0.018625	0.040012	0.021184	0.020732	0.018445	0.023702	0.098979	0.036964	0.029207	0.04096	0.017345	0.018399	0.026909	0.021885	0.035354	0.035911	0.073718	0.037492	0.048942	0.050786	0.030047	0.060819	0.074521	0.100062	0.053431	0.028599	0.030667	0.023238	0.043725
42.12	-1.17	-0.4		0.180556	0.016281	0.05541	0.042142	0.033266	0.01829	0.034935	0.061459	0.019208	0.032632	0.048075	0.037992	0.021376	0.028349	0.018285	0.025906	0.009449	0.027587	0.040595	0.027123	0.025067	0.01815	0.021619	0.111471	0.03818	0.0242	0.029458	0.02938	0.016616	0.026784	0.021448	0.038703	0.043379	0.059655	0.040575	0.035128	0.050182	0.017539	0.054837	0.063065	0.069383	0.059855	0.03457	0.030414	0.016272	0.048911
43.2	4.44	1.72		0.185185	0.016318	0.055118	0.035042	0.020644	0.01751	0.03692	0.03058	0.022671	0.028785	0.048439	0.034894	0.017076	0.037521	0.013099	0.018853	0.009652	0.029502	0.032656	0.019188	0.023072	0.019785	0.023671	0.077128	0.034483	0.016509	0.029886	0.036702	0.017376	0.029624	0.019726	0.042855	0.038421	0.054662	0.036221	0.030151	0.038754	0.019746	0.053876	0.058153	0.064109	0.05635	0.036375	0.02256	0.017873	0.045163
44.28	3.05	2.48		0.189815	0.012454	0.031857	0.029328	0.00827	0.010646	0.025399	0.035232	0.028541	0.024119	0.050605	0.024789	0.01331	0.059822	0.012578	0.025002	0.010983	0.022995	0.031204	0.029246	0.023605	0.018797	0.022821	0.049898	0.045338	0.01969	0.028247	0.034055	0.013917	0.027529	0.021364	0.028061	0.037994	0.04018	0.044247	0.015666	0.035518	0.016624	0.042596	0.049739	0.042679	0.054405	0.037863	0.02557	0.013339	0.046426
45.36	0.82	0.57		0.194444	0.022158	0.022734	0.02351	0.006361	0.016527	0.026837	0.035716	0.029129	0.025469	0.037896	0.01749	0.015802	0.05831	0.00976	0.022601	0.016346	0.020666	0.02689	0.027125	0.024581	0.020219	0.024643	0.03266	0.044253	0.017031	0.028947	0.021566	0.013313	0.021822	0.022235	0.025791	0.031738	0.038091	0.025995	0.012952	0.033865	0.012994	0.039545	0.059288	0.042229	0.041582	0.032744	0.025842	0.012066	0.039196
46.44	0.49	2.69		0.199074	0.028757	0.027525	0.016993	0.010074	0.02025	0.019238	0.03549	0.029061	0.021113	0.035032	0.019664	0.013427	0.045229	0.011156	0.032141	0.013763	0.015731	0.028084	0.031426	0.022309	0.020382	0.021086	0.036164	0.033021	0.011646	0.028173	0.024419	0.014111	0.022378	0.024939	0.015749	0.022688	0.02215	0.039626	0.023935	0.024324	0.01427	0.042251	0.053125	0.036472	0.044819	0.024419	0.024058	0.012177	0.032507
47.52	-0.25	6.05		0.203704	0.030696	0.025578	0.024535	0.012717	0.020696	0.021049	0.032688	0.014139	0.013486	0.04202	0.015143	0.016314	0.026444	0.008861	0.027992	0.015072	0.017625	0.029213	0.019538	0.021992	0.015913	0.01924	0.057646	0.024279	0.009849	0.025774	0.019849	0.014468	0.021826	0.013828	0.022241	0.018303	0.024074	0.030089	0.040712	0.015515	0.01865	0.037205	0.054535	0.043627	0.041084	0.014493	0.016293	0.01155	0.022144
48.6	0	0		0.208333	0.02504	0.022299	0.027935	0.024016	0.019215	0.009907	0.029279	0.008598	0.009314	0.034335	0.016198	0.015045	0.034377	0.012038	0.02889	0.013534	0.016147	0.025605	0.019414	0.019113	0.020576	0.018448	0.062012	0.022704	0.013568	0.024349	0.023127	0.012809	0.021604	0.011891	0.031968	0.01596	0.023338	0.031013	0.043439	0.017043	0.018475	0.03356	0.043529	0.057547	0.04559	0.006983	0.010665	0.010544	0.018213
49.68	0.02	4.45		0.212963	0.019441	0.029277	0.036213	0.02667	0.01321	0.015788	0.025682	0.006538	0.01047	0.021102	0.013287	0.017342	0.031581	0.011495	0.022514	0.009665	0.019161	0.018973	0.026446	0.024321	0.015512	0.015809	0.062226	0.022554	0.015265	0.022101	0.018059	0.01571	0.021334	0.01126	0.024671	0.019795	0.017888	0.01981	0.039226	0.025717	0.017362	0.025807	0.043069	0.058318	0.041483	0.00971	0.014321	0.00878	0.016881
50.76	3.91	6.15		0.217593	0.017392	0.031873	0.028543	0.026468	0.011102	0.015104	0.018868	0.006983	0.014853	0.024773	0.018242	0.015548	0.021762	0.01219	0.024659	0.009198	0.018594	0.013517	0.027617	0.024079	0.013252	0.011826	0.04446	0.013658	0.015301	0.020431	0.021478	0.016123	0.016768	0.011407	0.022338	0.028283	0.01355	0.022617	0.025343	0.030928	0.014045	0.045071	0.045646	0.051955	0.052787	0.012358	0.020442	0.007657	0.016156
51.84	1.76	2.65		0.222222	0.013265	0.033355	0.026495	0.025375	0.008186	0.0212	0.015842	0.010896	0.012553	0.029024	0.019059	0.015046	0.011722	0.008746	0.019215	0.008022	0.014857	0.013125	0.028691	0.020875	0.006475	0.01333	0.03274	0.008125	0.011174	0.016158	0.019838	0.014964	0.018074	0.009698	0.017578	0.023606	0.017309	0.028334	0.034769	0.039553	0.018765	0.050075	0.048119	0.048691	0.051096	0.015014	0.025116	0.012653	0.013363
52.92	-1.75	-1.1		0.226852	0.011243	0.025413	0.017024	0.026353	0.011948	0.018679	0.018872	0.015608	0.012999	0.026268	0.016275	0.013489	0.015161	0.010798	0.012261	0.01135	0.015375	0.014055	0.014532	0.01235	0.01025	0.010062	0.035188	0.008914	0.009273	0.012718	0.014111	0.010254	0.017108	0.011934	0.019397	0.018586	0.026199	0.033002	0.033082	0.027963	0.019126	0.056997	0.057936	0.060728	0.061167	0.013439	0.021018	0.010993	0.012736
54	0.82	-1.39		0.231481	0.013007	0.018916	0.012804	0.033763	0.013206	0.018942	0.02445	0.019132	0.011	0.011371	0.017206	0.015625	0.018605	0.010464	0.020602	0.00832	0.017154	0.010657	0.020892	0.008505	0.009159	0.012352	0.03432	0.012892	0.008629	0.013686	0.011372	0.006447	0.020234	0.013606	0.019604	0.015457	0.032305	0.032241	0.034006	0.021988	0.015663	0.038154	0.04595	0.056834	0.046842	0.010095	0.015142	0.011616	0.009871
55.08	-0.58	0		0.236111	0.011839	0.015964	0.014734	0.026191	0.013972	0.013618	0.025632	0.02052	0.01253	0.010442	0.017336	0.015088	0.019872	0.013395	0.023381	0.008537	0.014382	0.00549	0.018536	0.007105	0.011904	0.010319	0.035496	0.015621	0.009163	0.016601	0.008568	0.008627	0.020674	0.015172	0.016261	0.0227	0.025426	0.023915	0.026303	0.012928	0.010477	0.024231	0.02417	0.04749	0.04007	0.009382	0.013261	0.007099	0.011427
56.16	0.26	-1.23		0.240741	0.013011	0.011045	0.017477	0.01877	0.008706	0.020136	0.024932	0.017182	0.011319	0.014881	0.017021	0.015352	0.011101	0.009395	0.028475	0.007741	0.011984	0.010152	0.021022	0.007802	0.010647	0.010714	0.031692	0.015051	0.01302	0.014269	0.013372	0.007909	0.019606	0.013009	0.017122	0.028074	0.027938	0.018016	0.018354	0.012833	0.007688	0.017458	0.017853	0.036391	0.024679	0.008495	0.015019	0.007858	0.010088
57.24	0	0.92		0.24537	0.011512	0.007448	0.019012	0.009162	0.006135	0.019428	0.011526	0.01461	0.011496	0.021033	0.012349	0.016484	0.010399	0.008673	0.018727	0.0109	0.008211	0.009913	0.010583	0.004237	0.010587	0.010895	0.026293	0.011168	0.015036	0.012756	0.009462	0.007647	0.017101	0.011943	0.014022	0.027817	0.029932	0.01525	0.016803	0.012253	0.007912	0.016157	0.021376	0.035833	0.022692	0.010417	0.012913	0.008822	0.010768
58.32	1.52	3.49		0.25	0.009122	0.004836	0.013648	0.011956	0.002862	0.016659	0.010667	0.008762	0.010242	0.021315	0.008064	0.013636	0.015176	0.004301	0.016766	0.009331	0.007625	0.012405	0.009752	0.006298	0.00661	0.00758	0.023383	0.009077	0.012324	0.014478	0.010522	0.006333	0.016629	0.007581	0.011738	0.030269	0.034226	0.010689	0.016989	0.006894	0.008073	0.018653	0.024041	0.030484	0.014547	0.007245	0.010575	0.006896	0.012142
59.4	2.9	1.97		0.25463	0.005671	0.007025	0.015382	0.011678	0.004035	0.00853	0.007503	0.009883	0.00769	0.018021	0.004357	0.010014	0.015914	0.004703	0.016187	0.007102	0.005755	0.006776	0.006399	0.008419	0.004349	0.005962	0.012734	0.008389	0.009425	0.014758	0.008021	0.002697	0.011212	0.005802	0.009497	0.031154	0.030815	0.011665	0.021588	0.006652	0.008023	0.015751	0.019853	0.024299	0.016546	0.005921	0.006382	0.005561	0.015643
60.48	1.39	3.93		0.259259	0.00388	0.006435	0.015007	0.013661	0.004836	0.005124	0.017254	0.00795	0.006848	0.015066	0.004045	0.007447	0.014928	0.004826	0.016165	0.004239	0.004672	0.007309	0.010263	0.010914	0.00637	0.003316	0.015985	0.007203	0.006901	0.014314	0.006691	0.004784	0.009349	0.005534	0.01155	0.028563	0.020402	0.010314	0.019764	0.008383	0.009403	0.01671	0.013334	0.017313	0.010535	0.00482	0.007683	0.006002	0.012938
61.56	1.58	3.86		0.263889	0.004324	0.007518	0.014438	0.007584	0.005343	0.008802	0.019898	0.008443	0.006845	0.015046	0.009573	0.008441	0.010631	0.006228	0.016963	0.004224	0.004529	0.004775	0.015503	0.010584	0.00877	0.005544	0.017629	0.006869	0.007002	0.013699	0.004687	0.004849	0.006149	0.007075	0.009665	0.022202	0.020137	0.010978	0.01452	0.005741	0.008211	0.019035	0.015761	0.016895	0.012946	0.007729	0.007384	0.008759	0.012137
62.64	-0.62	4.64		0.268519	0.007964	0.009008	0.009308	0.010424	0.005127	0.007609	0.022884	0.005959	0.007694	0.01372	0.009936	0.00854	0.009325	0.007029	0.012788	0.004449	0.004666	0.004499	0.017516	0.00839	0.008469	0.004908	0.01786	0.004688	0.005358	0.012	0.002017	0.006567	0.005632	0.007073	0.012496	0.019163	0.020095	0.011442	0.013681	0.008257	0.006577	0.022658	0.017522	0.019043	0.015587	0.009128	0.007569	0.010123	0.0077
63.72	-1.63	2.3		0.273148	0.008365	0.010214	0.008638	0.008567	0.004522	0.007249	0.014055	0.006886	0.005992	0.010926	0.009313	0.007843	0.009973	0.005582	0.008298	0.004692	0.00449	0.003756	0.013846	0.006223	0.007389	0.004084	0.009082	0.005642	0.006117	0.007713	0.002023	0.004209	0.007087	0.007854	0.009354	0.016904	0.021733	0.014161	0.013873	0.009276	0.006465	0.019442	0.018067	0.017022	0.016324	0.008108	0.008792	0.007851	0.005007
64.8	5.23	1.47		0.277778	0.010133	0.010728	0.009244	0.01017	0.004947	0.005135	0.014067	0.004785	0.006436	0.010102	0.007068	0.0064	0.008291	0.005409	0.010258	0.004269	0.006495	0.00445	0.008226	0.005662	0.00681	0.001676	0.006912	0.005519	0.006944	0.003993	0.002797	0.004306	0.007953	0.008384	0.00877	0.013953	0.016205	0.019449	0.012294	0.012964	0.006736	0.015463	0.017597	0.014738	0.015693	0.006427	0.006701	0.004571	0.003624
65.88	3.21	0		0.282407	0.008785	0.006425	0.010449	0.007401	0.004757	0.004481	0.011718	0.005284	0.003867	0.009219	0.00823	0.006044	0.007276	0.002886	0.00936	0.003818	0.00662	0.003922	0.007171	0.006409	0.00738	0.00158	0.004127	0.006867	0.00854	0.003097	0.003649	0.004271	0.011423	0.009966	0.008855	0.008269	0.009233	0.018085	0.010904	0.010727	0.006554	0.009368	0.01564	0.009387	0.011936	0.005802	0.007096	0.003628	0.005244
66.96	3.05	-3.58		0.287037	0.007135	0.006706	0.00816	0.007793	0.005357	0.004868	0.011713	0.00606	0.00418	0.008775	0.006297	0.004968	0.007239	0.003367	0.010447	0.003949	0.006617	0.004316	0.006066	0.005498	0.007703	0.001362	0.005807	0.004584	0.007098	0.003996	0.003463	0.004733	0.011553	0.008659	0.007837	0.006861	0.008983	0.013569	0.009288	0.009046	0.003621	0.010999	0.017153	0.01288	0.010473	0.006265	0.00513	0.003123	0.006171
68.04	0	-0.7		0.291667	0.00521	0.004271	0.007689	0.007222	0.005146	0.004829	0.007431	0.006956	0.003433	0.006008	0.003114	0.00443	0.006193	0.002443	0.007172	0.003943	0.005268	0.003451	0.004077	0.005589	0.007168	0.002067	0.005899	0.005592	0.005737	0.004272	0.003091	0.004632	0.010862	0.006931	0.007221	0.005883	0.008765	0.008691	0.009957	0.006266	0.002356	0.008566	0.014801	0.011191	0.010147	0.005907	0.00515	0.002806	0.006899
69.12	0.57	1.24		0.296296	0.004023	0.00559	0.0083	0.004744	0.005035	0.004595	0.006589	0.004451	0.003263	0.008425	0.001996	0.004268	0.005533	0.002342	0.007377	0.004158	0.005283	0.004926	0.003125	0.003439	0.006683	0.003004	0.005922	0.004527	0.004126	0.002279	0.002948	0.003513	0.008907	0.003457	0.003006	0.007235	0.010159	0.006474	0.007791	0.005364	0.001272	0.008081	0.012148	0.009892	0.008949	0.005374	0.004698	0.002561	0.005282
70.2	-0.52	4.89		0.300926	0.004069	0.004707	0.009244	0.003664	0.004484	0.005302	0.008732	0.004137	0.00224	0.006726	0.004118	0.003547	0.005035	0.001577	0.007221	0.003502	0.003692	0.004735	0.003126	0.002538	0.005285	0.003141	0.006076	0.005274	0.003821	0.00202	0.002925	0.003006	0.007172	0.003485	0.003427	0.007625	0.009612	0.004756	0.007403	0.005045	0.00181	0.004479	0.007822	0.007052	0.007406	0.004551	0.003355	0.002459	0.005227
71.28	-1.49	1.78
72.36	2.99	3.62
73.44	0.77	3.95
74.52	0.42	-0.43
75.6	0.07	0.8
76.68	0.78	-1.41
77.76	-1.51	0.5
78.84	0.21	-2.65
79.92	5.81	-0.09
81	0.35	0.35
82.08	0.37	2.66
83.16	0.35	0.62
84.24	-3.12	0.28
85.32	0.9	1.37
86.4	5.42	1.87
87.48	2.31	1.98
88.56	1.86	0.94
89.64	0	1.36
90.72	0.6	1.88
91.8	1.07	2.42
92.88	-0.68	1.85
93.96	-1	2.34
95.04	4.74	3.65
96.12	4.21	-0.62
97.2	2.58	0
98.28	2.69	0.8
99.36	0	1.85
100.44	-0.55	2.58
101.52	-0.52	0.56
102.6	-1.52	2.22
103.68	1.65	-0.71
104.76	4.87	-1.12
105.84	0.98	0.49
106.92	0.99	-2.09
108	0.53	-1.98
[truncated: 681 more columns]

## Sheet: F7
F7b					F7d				F7e				F7h											F7j			F7l				F7m												F7n
	Before	Occ.30min	Occ.2hRep.22h		InfarctVolume				Infarct ratio (% controlateral henisphere)				LSCI(Vipsilateral/Vcontralateral * 100%)											Cortical hemisphere atropgy(%)			FJC positive area (%, normalized to the contralateral)				Littermate control												Survival Rate
Control (ME-linker)-sham	100	66.77	92.4		Sham	MCAO	MCAO		Sham	MCAO	MCAO		Littermate control											Littermate control	SMACreER:ME-inker		Littermate control	SMACreER:ME-Linker			Post-ischamic days	Body changes(%)											Day	Littermate control	SMACreER:ME-Linker
	100	47.14	88.74		Control (ME-linker)	Control (ME-linker)	SMACreER:ME-inker		Control (ME-linker)	Control (ME-linker)	SMACreER:ME-inker		Before	Occ.6min	Occ.2h	Occ.2hRep.1day	Occ.2hRep.3days	Occ.2hRep.5days	Occ.2hRep.7days	Occ.2hRep.10days	Occ.2hRep.15days			15.49	2.24		17	1.72			-1	0	0	0	0	0	0	0	0				14	0
	100	57.39	91.09		0	52.3677	33.6763		1.7	43.26	24.45		100	55.64	48.32	60.86	55.42	48.29	46.23	57.57	60.16			19.74	19.61		20.5	4.23			1	-19.37	-12.04	-18.02	-19.41	-14.51	-14.43	-10.49	-13.7				14	0
	100	64.73	100.5		0	39.1779	28.0251		-1.83	34.83	22.9		100	21.63	12.11	49.42	52.92	52.3	51.88	57.5	51.87			18.59	13.07		18.6	16.66			2	-15.91	-19.25	-23.6	-25.38	-21.1	-9.87	-14.45	-14.64				14	0
Control (ME-linker)-MCAO	100	21.54	51.86		0	49.9044	4.36211		1.93	45.65	13.56		100	23.16	32.74	61.9	75	72.3	57.26	57.96	53.32			8.31	3.35		26.74	7.07			3	-10.11	-24.42	-21.2	-31.09	-30.6	-4.82	-10.7	-13.29				14	0
	100	34.03	60.25		0	32.5832	0.92736		-1.16	30.04	3.77		100	49.94	52.39	67.5	19.18	20.85	56.87	57.83	60.22			14.68	2.06		18.71	3.39			4	-18.89	-30.05	-27.77	-35.86	NA	-1.67	-10.98	-17.87				14	0
	100	20.16	45.97		0	24.8547			2.23	26.44			100	20.88	26.28	59.5	51.74	45.14	40.81	49.8	39.89			15.54	5.65		19.01	1.33			5	-18.34	-34.84	-26.35	-30.99	NA	-4.64	-12.13	-14.96				14	0
	100	25.95	38.18			33.6884				35.79			100	48.18	51.5	65.43	65.8	48.83	44.48	50.96	48.77						17.01	11.78			6	-10	-39.15	-28.4	-20.91	NA	-3.15	-11.51	-13.7				5	1
	100	23.14	14.71			38.7627				36			100	49.23	44.83	79.73	78.1	82.8	80.05	73.16	76.95						18.7	11.26			7	-8.86	NA	-28.5	-15.05	NA	-0.93	-9.06	-4.21				14	0
	100	14.26	39.78										100	34.28	38.84	38.41	68.93	68.98	66.96	70.81	86.62						23.52	2.53			8	-8.97	NA	-15.67	-10.38	NA	-7.2	-13.64	-12.02				14	0
SMACreER:ME-inker-MCAO	100	42.16	64.64										100	33.81	38.48	NA	NA	NA	NA	NA	NA						24.73	1.84			9	-7.5	NA	-13.27	-4.66	NA	-3.08	-10.82	-6.75				1	1
	100	17.18	88.53										100	35.18	22.66	52.53	73.44	63.89	NA	NA	NA						25.41	1.3			10	-4.96	NA	-7.05	-2.71	NA	-3.67	-11.15	-8.09				14		0
	100	23.69	87.21										100	18.25	43.9	43.31	60.45	66.77	52.21	74.14	73.79						23.6	0			11	-6.32	NA	-6.12	-2.51	NA	-8.13	-8.53	-8.09				7		1
	100	33.05	63.39										100	17.85	37.8	40.8	56.92	63.39	65.08	NA	NA						28.16	3.58			12	-7.57	NA	-6.32	-5.32	NA	-8.05	-8.33	-10.92				14		0
																											19.86	12.21			SMACreER:ME-Linker												14		0
													SMACreER:ME-Linker														23.64	4.07			Post-ischamic days	Body changes(%)											5		1
													Before Occ.6min Occ.2h Occ.2hRep.1day Occ.2hRep.3days Occ.2hRep.5days Occ.2hRep.7days Occ.2hRep.10days Occ.2hRep.15days														24.15	2.87			-1	0	0	0	0	0	0	0	0	0	0		14		0
													100	27.34	46.15	88.52	80.81	90.57	89.28	119.99	107.45						27.79	1.03			1	-15.54	-7.67	-12.77	-2.12	-1.76	-3.33	-0.88	-21.77	-10.67	-10.63		14		0
													100	30.46	36.26	108.07	89.46	106.26	86.08	109.27	99.86						23.77	0			2	-23.27	-12.95	-19.08	-7.6	-7.67	-7.11	NA	-22.14	-13.59	NA		14		0
													100	25.55	34.06	76.24	75.04	82.07	96.12	94.98	93.1						22.23	11.22			3	-28.49	-15.53	-24.83	-7.83	-12.02	-8.94	NA	-14.45	-5.68	NA		6	1
													100	37.34	63.3	124.78	109.09	125.45	137.17	127.57	133.32						24.08	13.4			4	-34.77	-11.28	-31.48	-18.2	-15.86	-16.67	NA	-12.42	-6.04	NA		7	1
													100	23.43	24.21	98.76	102.84	104.62	NA	NA	NA						25.83	2.78			5	-37.71	-5.2	-34.8	-21.43	-15.09	-22.15	NA	-12.75	-4.6	NA		14	0
													100	25.58	32.9	97.44	87.36	91.04	87.25	82.37	89.8						17.66	5.11			6	-43.02	-5.24	-39.51	-25.35	-14.83	-28.25	NA	-11.76	-2.64	NA		14	0
													100	30.05	41.42	111.96	94.43	99.53	99.81	99.14	92.17						20.65	3.39			7	NA	-2.22	-43.17	-27.42	-17.9	-30.89	NA	-5.62	2	NA		14	0
													100	27.88	43.49	111.93	NA	NA	NA	NA	NA						26.22	1.28			8	NA	-3.26	NA	NA	-19.69	-33.54	NA	-10.67	-6.55	NA		1	1
																											24.5				9	NA	-5.88	NA	NA	-19.69	-34.15	NA	-6.7	-2.76	NA		14	0
																												11.38			10	NA	-4.21	NA	NA	-20.72	NA	NA	-4.96	-1.36	NA		10	1
																											10.46	10.74			11	NA	-2.74	NA	NA	-21.48	NA	NA	-7.46	-1.36	NA		14	0
																											14.19	7.42			12	NA	-1.95	NA	NA	-20.46	NA	NA	-14.92	-3.52	NA		2	1
																											16.52	11.97															2		1
																											13.58	6.29															2		1
																											17.44	8.78															14		0
																											11.65	8.6															14		0
																												8.16															14		0
																											8.1	7.14															14		0
																											8.69	13.01															3		1
																											16.15	9.57															6		1
																											14.29	0.91															14		0
																											4.57	4.2															14		0
																											5.47	1.6															14		0
																												7.35
																												9.06
																												9.57
																												7.82
																												7.6
																												11.98
																												9.51
																												8.58
																												6.87
																												11.54
																												11.79
																												15.67
																												13.6
																												14.54
																												12.09
																												11.91
																												14.81
																												13.82
																												13.43
																												10.48
																												13.21
																												1.53
																												8.45
																												13.06
																												9.51
																												9.51
																												9.05
																												8.76
																												12.25
																												16.18
																												7.6
																												5.14
																												11.54
																												2.2

## Sheet: FS1
FS1d				FS1e			FS1g					FS1h
	△R/R0	△R/R0		Correlation Coefficient				△R/R0	△R/R0	△R/R0		Frequency	PA																	Arteriole
Time	Left	Right		0.586468			Time	Arteriole	PA	Venule		0	3.63e-05	9.16e-05	0.001347	0.001444	0.001064	0.000352	0.000724	0.003106	0.002504	0.000946	0.00042	0.00229	0.000463	7.89e-05	0.001277	0.002489	0.001436	0.005269	0.001125	0.004931	0.00906	0.002001	0.001976	0.004776	0.002061	0.001697	0.000631	0.003141	0.001255	0.000221	0.002209	0.001	0.000514	0.000228	0.004273	0.003268	0.002678
1.6	-1.67	1.03		0.355675			1.08	-1.47	1.72	0.28		0.00463	0.115728	0.095642	0.042825	0.030085	0.112851	0.131197	0.105429	0.087088	0.05776	0.169021	0.05996	0.139173	0.069855	0.066533	0.071114	0.096396	0.062437	0.233156	0.075558	0.16417	0.188494	0.092093	0.162403	0.050212	0.108656	0.086478	0.047219	0.144164	0.056429	0.073709	0.065155	0.063294	0.03345	0.10901	0.044357	0.1332	0.046755
3.2	0.23	0.55		0.183794			2.16	-1.51	3.15	0.3		0.009259	0.174213	0.137396	0.063339	0.043369	0.142748	0.17275	0.136377	0.139258	0.087118	0.201872	0.078306	0.161034	0.083547	0.111537	0.11348	0.099658	0.069973	0.336497	0.123756	0.178232	0.246946	0.139286	0.182739	0.084401	0.165944	0.134717	0.051976	0.166741	0.071624	0.09486	0.084298	0.085941	0.039758	0.133868	0.056854	0.202285	0.05651
4.8	0.42	0.27		-0.10421			3.24	-0.32	1.09	0.05		0.013889	0.21011	0.154971	0.071776	0.038601	0.111976	0.135559	0.087464	0.130349	0.067371	0.085293	0.046764	0.051238	0.043694	0.094522	0.073329	0.069358	0.033334	0.25269	0.131502	0.113642	0.133597	0.102877	0.07739	0.118745	0.11731	0.146426	0.041509	0.071193	0.048202	0.069354	0.056638	0.079329	0.027798	0.083881	0.072517	0.200998	0.030777
6.4	2.16	-0.03		-0.292458			4.32	0	2.68	0.06		0.018519	0.162441	0.114253	0.043197	0.039454	0.066787	0.086131	0.051898	0.106336	0.088517	0.06558	0.036773	0.057554	0.024917	0.103747	0.065777	0.032835	0.018991	0.263837	0.100482	0.090218	0.128941	0.09823	0.07234	0.106215	0.11065	0.137168	0.02579	0.049941	0.049592	0.041509	0.043217	0.059241	0.016134	0.054059	0.081979	0.145462	0.031465
8	-0.48	0.62		-0.128481			5.4	1.75	0	-0.16		0.023148	0.128573	0.091347	0.041926	0.036773	0.040112	0.049124	0.030479	0.081123	0.10569	0.063112	0.031303	0.044985	0.016668	0.082399	0.054429	0.042734	0.013892	0.205199	0.069598	0.104738	0.101867	0.065863	0.060997	0.08313	0.068124	0.138404	0.036258	0.032678	0.044479	0.035903	0.027821	0.043665	0.013965	0.038038	0.087058	0.09619	0.034774
9.6	0.53	0.28		0.188731			6.48	2.1	0.45	0.22		0.027778	0.064838	0.052152	0.043627	0.022238	0.022962	0.033671	0.03613	0.05377	0.08717	0.059124	0.0458	0.036171	0.014135	0.079047	0.052709	0.029824	0.015347	0.119399	0.053028	0.081392	0.100136	0.038573	0.071155	0.056662	0.055524	0.086852	0.040633	0.026444	0.049081	0.031393	0.049834	0.029931	0.015955	0.052917	0.090397	0.088469	0.02982
11.2	0.97	-0.5		-0.0206924			7.56	2.38	-0.38	-0.03		0.032407	0.037919	0.041474	0.051385	0.020688	0.0161	0.024891	0.047683	0.065447	0.084894	0.07236	0.040833	0.037779	0.031108	0.065985	0.052883	0.022089	0.01675	0.080508	0.049704	0.049003	0.102446	0.04274	0.062073	0.083262	0.067063	0.093936	0.040606	0.01592	0.054931	0.034236	0.059245	0.034062	0.023033	0.056574	0.056715	0.088652	0.034748
12.8	0.7	1.96		-0.0718139			8.64	1.9	-0.26	0.1		0.037037	0.016125	0.031098	0.055328	0.019047	0.022632	0.030049	0.055087	0.047185	0.06368	0.050983	0.032131	0.049412	0.035827	0.053846	0.028499	0.022836	0.016741	0.049925	0.040273	0.036628	0.091584	0.050013	0.056514	0.104807	0.067104	0.063773	0.034554	0.030684	0.053938	0.046235	0.095118	0.048459	0.033182	0.056185	0.064944	0.084387	0.041648
14.4	0	1.19		-0.4315			9.72	0.9	-0.39	-0.2		0.041667	0.022839	0.033099	0.050922	0.021688	0.034195	0.03294	0.04702	0.039017	0.080758	0.065758	0.021852	0.056796	0.049963	0.048598	0.0192	0.02071	0.012417	0.076094	0.05288	0.063531	0.082676	0.049908	0.043495	0.091826	0.063744	0.049705	0.031893	0.052922	0.057046	0.085954	0.107579	0.074306	0.026106	0.055028	0.074989	0.107074	0.055322
16	1.1	0.27					10.8	-0.62	-1.16	0.34		0.046296	0.03172	0.032641	0.04858	0.018288	0.05318	0.041108	0.03646	0.064024	0.103617	0.043271	0.018694	0.051142	0.033855	0.043217	0.017356	0.02373	0.011355	0.071373	0.062203	0.07092	0.081862	0.057021	0.029042	0.060646	0.061655	0.059434	0.027045	0.078504	0.061504	0.110546	0.095433	0.100169	0.031354	0.056045	0.085861	0.090947	0.056961
17.6	0.61	-0.13					11.88	-0.99	-1.31	-0.07		0.050926	0.040541	0.031562	0.035425	0.014762	0.06672	0.049196	0.028767	0.074789	0.102928	0.050038	0.015585	0.033926	0.035431	0.047366	0.014702	0.018304	0.013244	0.074003	0.055139	0.061264	0.079701	0.058872	0.057408	0.046516	0.068146	0.063562	0.019264	0.065692	0.06769	0.112128	0.07335	0.110935	0.020882	0.068917	0.060074	0.096166	0.063696
19.2	0.47	1.48					12.96	-0.38	0.76	0.21		0.055556	0.029318	0.028743	0.04554	0.020051	0.050924	0.037757	0.02612	0.082552	0.118436	0.033445	0.018081	0.016871	0.019316	0.039283	0.017093	0.028109	0.016674	0.050385	0.03525	0.039546	0.065856	0.061348	0.06552	0.081591	0.059471	0.059532	0.017716	0.044839	0.046038	0.075817	0.059172	0.082101	0.023533	0.07676	0.055424	0.087603	0.053047
20.8	-0.67	1.38					14.04	0.12	1.89	0.06		0.060185	0.019525	0.018462	0.038283	0.02021	0.035159	0.026611	0.023227	0.074983	0.087882	0.035009	0.020289	0.008449	0.026545	0.04072	0.01997	0.030176	0.017428	0.052122	0.019268	0.0297	0.053015	0.069904	0.102812	0.083692	0.060537	0.074846	0.019108	0.027794	0.041337	0.053785	0.079369	0.047663	0.01511	0.074066	0.053737	0.086241	0.05152
22.4	0.58	0.16					15.12	0.83	2.28	0.03		0.064815	0.014715	0.015384	0.029838	0.029541	0.01834	0.016491	0.020598	0.082468	0.086228	0.026417	0.025448	0.012023	0.022964	0.032368	0.024695	0.029626	0.017905	0.041881	0.029412	0.031339	0.056568	0.062194	0.090628	0.078719	0.057048	0.053668	0.03131	0.026876	0.037541	0.041282	0.080843	0.025901	0.016948	0.084304	0.067016	0.090007	0.04989
24	0.25	-0.34					16.2	0.95	0.65	0.15		0.069444	0.026781	0.022956	0.026692	0.023178	0.02315	0.025005	0.016456	0.087593	0.083195	0.02186	0.016012	0.012132	0.037118	0.037805	0.023562	0.017904	0.016951	0.037483	0.030076	0.035895	0.04792	0.063327	0.10493	0.06212	0.053832	0.045104	0.035886	0.027162	0.03811	0.042881	0.059656	0.033535	0.017065	0.068105	0.050373	0.077143	0.047409
25.6	0.4	0.91					17.28	0.36	0.6	0.35		0.074074	0.034374	0.032388	0.026061	0.032176	0.022954	0.033436	0.023933	0.066879	0.088144	0.019712	0.018457	0.015431	0.039503	0.033312	0.018882	0.017325	0.013369	0.038634	0.02982	0.052559	0.045419	0.041973	0.076445	0.059082	0.070248	0.021879	0.037412	0.018034	0.044888	0.031022	0.035489	0.042386	0.014826	0.077916	0.053643	0.085497	0.044608
27.2	-0.17	0.29					18.36	1.98	0.31	-0.1		0.078704	0.042829	0.042896	0.027033	0.021818	0.020666	0.029369	0.02059	0.046347	0.074453	0.019374	0.014197	0.019851	0.033989	0.039245	0.014659	0.010047	0.011001	0.040587	0.037131	0.059603	0.023884	0.027726	0.084676	0.046545	0.068908	0.040623	0.029247	0.012699	0.034103	0.022866	0.028267	0.042052	0.013083	0.074419	0.042287	0.084875	0.032918
28.8	0.39	0.77					19.44	0.38	1.03	0.36		0.083333	0.035579	0.034591	0.019783	0.01964	0.038058	0.040285	0.031482	0.026118	0.038429	0.018587	0.020901	0.025582	0.025039	0.02786	0.015084	0.013736	0.008024	0.029691	0.041555	0.041456	0.033014	0.038708	0.057423	0.036582	0.079358	0.050651	0.021776	0.007986	0.043219	0.03383	0.045794	0.04707	0.013022	0.075737	0.034873	0.068084	0.047767
30.4	1.17	0.11					20.52	0.67	-0.2	0.18		0.087963	0.030793	0.028534	0.017445	0.012984	0.055859	0.043661	0.033981	0.019776	0.02872	0.018255	0.019085	0.019656	0.019455	0.02923	0.017866	0.01245	0.01462	0.034917	0.03792	0.028833	0.03104	0.035422	0.070639	0.035519	0.054785	0.066097	0.021075	0.013296	0.027542	0.054305	0.064634	0.050896	0.018179	0.071182	0.024474	0.047382	0.043045
32	-1.26	1.34					21.6	0.48	-0.11	0.06		0.092593	0.019626	0.018164	0.024754	0.012795	0.088939	0.068408	0.049097	0.025421	0.039454	0.021572	0.027798	0.012336	0.018689	0.021476	0.019942	0.019798	0.017835	0.033874	0.026253	0.04171	0.031427	0.034331	0.058669	0.041422	0.048248	0.055321	0.029665	0.015323	0.05303	0.052757	0.065224	0.052191	0.018997	0.051221	0.025523	0.048014	0.047198
33.6	0.17	0.57					22.68	1.6	0.12	-0.05		0.097222	0.029995	0.030069	0.027055	0.01698	0.079206	0.065801	0.048276	0.02078	0.039145	0.022644	0.02256	0.018579	0.018561	0.031975	0.025308	0.024067	0.018185	0.034185	0.018475	0.045425	0.034737	0.020307	0.063557	0.034209	0.048718	0.054381	0.024806	0.023536	0.041174	0.040975	0.042556	0.06054	0.021461	0.048335	0.027499	0.039664	0.037596
35.2	1.02	-0.29					23.76	1.31	0.28	0.26		0.101852	0.042133	0.04692	0.033514	0.027699	0.06459	0.059371	0.039256	0.024001	0.038663	0.021206	0.019615	0.026764	0.018799	0.029728	0.0257	0.0218	0.013478	0.016383	0.01995	0.052009	0.042538	0.015046	0.06466	0.047539	0.047927	0.042905	0.028625	0.019321	0.048526	0.040687	0.028324	0.043355	0.026716	0.044313	0.021268	0.033702	0.040595
36.8	0.69	2.08					24.84	1.62	0.39	0.18		0.106481	0.062955	0.06382	0.032423	0.027911	0.035456	0.035875	0.02911	0.017726	0.03607	0.017221	0.019194	0.031444	0.025184	0.027699	0.019886	0.015794	0.013125	0.014174	0.023366	0.042232	0.052435	0.024158	0.061765	0.045396	0.060663	0.049747	0.016521	0.038149	0.038612	0.069887	0.031841	0.057063	0.029927	0.055317	0.034133	0.036356	0.0351
38.4	-0.73	0.76					25.92	0.8	0.49	0.08		0.111111	0.065901	0.063171	0.03139	0.027406	0.022267	0.019485	0.018895	0.015762	0.029338	0.016756	0.018926	0.024099	0.020088	0.018489	0.012617	0.01154	0.012942	0.029103	0.038196	0.045432	0.041612	0.029741	0.065929	0.0455	0.039577	0.049497	0.016962	0.050956	0.066653	0.092568	0.062047	0.059983	0.035955	0.057742	0.045181	0.046618	0.041376
40	0.17	0.29					27	-0.53	0.33	0.17		0.115741	0.052556	0.044008	0.028138	0.016066	0.024803	0.018707	0.019763	0.017272	0.043527	0.019308	0.01829	0.019601	0.017999	0.016583	0.014017	0.016686	0.009343	0.028915	0.040574	0.043299	0.031726	0.034327	0.049351	0.017113	0.039107	0.054052	0.00968	0.070016	0.0672	0.092738	0.077796	0.077547	0.036452	0.048717	0.042545	0.052827	0.041787
41.6	1.71	1.18					28.08	-1.01	0.31	0.04		0.12037	0.046606	0.04498	0.024184	0.019954	0.033814	0.028771	0.022686	0.019705	0.038539	0.01755	0.015579	0.013643	0.013053	0.018243	0.014617	0.020512	0.009034	0.029851	0.03387	0.023456	0.023817	0.036345	0.045068	0.022795	0.027713	0.058614	0.014488	0.065462	0.055929	0.075432	0.088303	0.074768	0.036553	0.045269	0.042466	0.03533	0.040669
43.2	-0.47	1.84					29.16	0.08	-1.47	0.05		0.125	0.053045	0.05091	0.012852	0.014855	0.033352	0.027488	0.027649	0.025364	0.051276	0.019567	0.018422	0.014749	0.014527	0.015072	0.020869	0.02178	0.009236	0.014232	0.014686	0.018049	0.019676	0.026271	0.024549	0.021204	0.038133	0.057877	0.016103	0.060097	0.037123	0.055912	0.074734	0.071459	0.030093	0.043964	0.029495	0.020676	0.034909
44.8	-0.12	0.5					30.24	0.89	-0.53	0.01		0.12963	0.06298	0.063749	0.00979	0.011628	0.032836	0.031211	0.029222	0.030614	0.041114	0.020124	0.019888	0.01853	0.010946	0.011828	0.020638	0.01502	0.012595	0.022938	0.017743	0.011364	0.016436	0.026096	0.023803	0.019164	0.044639	0.046265	0.018712	0.042247	0.03641	0.039304	0.060103	0.050757	0.024776	0.054298	0.030263	0.019699	0.040027
46.4	1.22	-0.27					31.32	0.98	0.45	-0.02		0.134259	0.073921	0.069938	0.007461	0.004844	0.023129	0.021412	0.02565	0.02821	0.044823	0.016428	0.016584	0.017729	0.013677	0.009924	0.026819	0.011691	0.009125	0.023557	0.025736	0.023293	0.021998	0.02231	0.021352	0.015563	0.048159	0.027882	0.018028	0.034633	0.040889	0.023933	0.048649	0.029302	0.027996	0.049762	0.015692	0.022309	0.034375
48	0.92	1.67					32.4	1.95	1.31	0.01		0.138889	0.076284	0.066565	0.013148	0.007901	0.025904	0.023363	0.024841	0.032665	0.0361	0.014823	0.014048	0.013172	0.011545	0.013052	0.022008	0.011633	0.010457	0.027199	0.02834	0.03942	0.031687	0.023734	0.029149	0.017243	0.048039	0.022414	0.017718	0.032735	0.033705	0.022621	0.049315	0.020101	0.023446	0.032898	0.016561	0.024253	0.029037
49.6	0.37	0.83					33.48	1.98	0.96	0.04		0.143519	0.07259	0.060163	0.015269	0.008548	0.026866	0.026556	0.023708	0.027147	0.026567	0.01046	0.010184	0.013261	0.013534	0.016059	0.019534	0.014919	0.010631	0.023255	0.023484	0.047015	0.035071	0.021186	0.018775	0.019143	0.055313	0.020378	0.018189	0.03468	0.026039	0.026886	0.051054	0.025345	0.02127	0.024187	0.029949	0.042002	0.02227
51.2	0.16	0.22					34.56	1.66	-0.36	-0.05		0.148148	0.053014	0.040642	0.014408	0.010065	0.031007	0.036265	0.020123	0.024882	0.021927	0.017294	0.01368	0.017849	0.010526	0.020615	0.024508	0.016327	0.010792	0.024608	0.013913	0.048049	0.041008	0.015996	0.026524	0.019719	0.052225	0.02604	0.017553	0.031452	0.029906	0.041097	0.047617	0.035455	0.019851	0.047776	0.050638	0.043848	0.020932
52.8	1.73	0.22					35.64	0.63	0.53	-0.01		0.152778	0.052225	0.044596	0.009764	0.006104	0.031951	0.034767	0.020234	0.022049	0.030518	0.015024	0.016157	0.020638	0.009449	0.015935	0.025384	0.012597	0.011977	0.026719	0.020111	0.043488	0.031937	0.023395	0.02178	0.01962	0.040189	0.035482	0.018917	0.021843	0.023524	0.038421	0.029766	0.034539	0.023483	0.05604	0.04592	0.04861	0.022899
54.4	-0.39	0.69					36.72	-0.64	1.21	0.03		0.157407	0.076462	0.062695	0.008436	0.00889	0.028987	0.027905	0.015929	0.019841	0.033914	0.015606	0.018028	0.016032	0.007557	0.016405	0.028314	0.010467	0.011863	0.030513	0.017927	0.041322	0.026553	0.031182	0.026619	0.024167	0.020195	0.057644	0.013782	0.024454	0.030669	0.032936	0.023948	0.031609	0.027156	0.063342	0.038761	0.028142	0.025424
56	-0.19	0					37.8	-2.31	0.82	-0.02		0.162037	0.095784	0.081538	0.014069	0.00793	0.027592	0.018689	0.02207	0.01799	0.028526	0.014668	0.01215	0.010155	0.005459	0.0096	0.019908	0.007261	0.015393	0.024839	0.034004	0.041608	0.015697	0.030047	0.024502	0.031959	0.019724	0.05837	0.01128	0.026462	0.01848	0.028333	0.022336	0.031775	0.02086	0.055946	0.023628	0.02139	0.032082
57.6	1.69	-1.14					38.88	-0.83	-0.38	0.15		0.166667	0.081854	0.064963	0.017302	0.010433	0.047225	0.037083	0.034262	0.012124	0.019506	0.016323	0.00922	0.006072	0.006563	0.01115	0.017899	0.008593	0.013138	0.01545	0.031749	0.041153	0.016763	0.018972	0.027826	0.028679	0.025652	0.056329	0.010295	0.029881	0.023483	0.039063	0.031183	0.029507	0.020225	0.049445	0.024143	0.020475	0.034807
59.2	0	1.35					39.96	0	-0.4	-0.03		0.171296	0.062442	0.052023	0.020829	0.008164	0.063166	0.045689	0.042372	0.007331	0.020973	0.012564	0.007813	0.007396	0.004596	0.008511	0.018595	0.007147	0.010697	0.013743	0.028933	0.035373	0.018305	0.011346	0.030959	0.024562	0.026565	0.032212	0.00828	0.040947	0.013098	0.04288	0.041167	0.039592	0.021722	0.043247	0.018855	0.024873	0.026992
60.8	0.12	0.47					41.04	1.39	0.66	0.03		0.175926	0.044817	0.034525	0.016094	0.006759	0.064574	0.050035	0.041046	0.008697	0.01548	0.007531	0.006651	0.007734	0.009018	0.015282	0.022614	0.007198	0.011133	0.016853	0.018946	0.035007	0.019881	0.01411	0.033459	0.029452	0.01977	0.033245	0.009694	0.045186	0.016622	0.042361	0.042268	0.040949	0.022296	0.028725	0.013737	0.022314	0.01993
62.4	0.78	-0.59					42.12	3.15	1.31	0.17		0.180556	0.042872	0.036031	0.019067	0.004001	0.042593	0.032831	0.027074	0.0099	0.014734	0.007874	0.007767	0.014065	0.007469	0.015042	0.024957	0.009414	0.014775	0.019892	0.012883	0.025073	0.019065	0.018172	0.036198	0.0308	0.020215	0.022721	0.007517	0.050487	0.022442	0.034248	0.04139	0.045318	0.021654	0.028047	0.013444	0.01989	0.022005
64	1.64	1.25					43.2	2.86	1.99	0.08		0.185185	0.026378	0.025766	0.013312	0.005364	0.019284	0.01829	0.017132	0.012039	0.009307	0.009257	0.011747	0.011314	0.007631	0.019516	0.022903	0.009262	0.015458	0.015071	0.014874	0.020973	0.014647	0.017075	0.027188	0.031688	0.014652	0.023377	0.011845	0.045829	0.02545	0.038004	0.040849	0.044206	0.020079	0.022214	0.012212	0.016541	0.026266
65.6	0.45	0.77					44.28	2.35	1.23	0.22		0.189815	0.028107	0.028835	0.015441	0.006257	0.017757	0.017964	0.014243	0.012328	0.012768	0.011691	0.01453	0.015398	0.003857	0.012566	0.016867	0.008525	0.01277	0.010177	0.009569	0.008745	0.012952	0.018295	0.017859	0.011803	0.013094	0.021487	0.010004	0.05094	0.026136	0.046027	0.048202	0.048036	0.027313	0.027132	0.01819	0.013013	0.03313
67.2	0.43	-0.04					45.36	-0.65	0.23	0		0.194444	0.033599	0.035113	0.009736	0.00742	0.016141	0.017827	0.012271	0.012153	0.015599	0.010056	0.014254	0.009845	0.003411	0.010247	0.017369	0.007863	0.00898	0.013539	0.013149	0.004911	0.012405	0.019074	0.010507	0.019742	0.010057	0.034226	0.011308	0.047638	0.014965	0.054057	0.043533	0.045569	0.031567	0.025759	0.018426	0.015163	0.035419
68.8	1.92	0.76					46.44	0.35	-0.32	0.16		0.199074	0.033712	0.033554	0.011871	0.004923	0.018401	0.017733	0.010964	0.00925	0.01912	0.011067	0.011134	0.010077	0.004558	0.008356	0.017763	0.008867	0.007979	0.010638	0.012268	0.014179	0.015415	0.025078	0.011041	0.023542	0.010901	0.034305	0.006587	0.045507	0.013906	0.047819	0.03934	0.039518	0.026671	0.027377	0.018884	0.013603	0.045522
70.4	-0.23	1.57					47.52	1.59	0.88	0.09		0.203704	0.03073	0.030363	0.010609	0.006289	0.012591	0.013485	0.008557	0.006826	0.017222	0.00919	0.011784	0.007075	0.005599	0.009569	0.019727	0.011947	0.009026	0.012518	0.012074	0.018514	0.013036	0.023343	0.00773	0.032295	0.0104	0.028208	0.005331	0.034786	0.014093	0.031971	0.032033	0.027284	0.022688	0.018448	0.013732	0.011925	0.046234
72	0.38	0.84					48.6	1.82	0.32	0.12		0.208333	0.024413	0.022339	0.009893	0.004846	0.017667	0.014984	0.009623	0.008245	0.014347	0.00647	0.008993	0.009154	0.005703	0.008856	0.012869	0.010305	0.007416	0.008253	0.007713	0.027098	0.010191	0.021125	0.009842	0.02777	0.012429	0.012788	0.003057	0.022607	0.014594	0.019515	0.028193	0.015721	0.013678	0.020221	0.011997	0.011248	0.044545
73.6	1.79	0.79					49.68	1.94	1.4	0.18		0.212963	0.028964	0.022897	0.006908	0.005183	0.016936	0.016062	0.011092	0.010263	0.011933	0.006025	0.008358	0.009914	0.006006	0.007913	0.007672	0.010717	0.007318	0.00834	0.01196	0.025325	0.006775	0.017009	0.013632	0.029041	0.017866	0.007076	0.003848	0.015319	0.011871	0.013651	0.020132	0.010389	0.012955	0.018728	0.012077	0.008313	0.034351
75.2	-0.98	1.08					50.76	1.34	0.3	0		0.217593	0.024556	0.018012	0.007619	0.003847	0.013783	0.012602	0.008604	0.009931	0.012955	0.003841	0.006434	0.007944	0.004321	0.007305	0.004963	0.010901	0.003612	0.006015	0.013437	0.026878	0.007805	0.016694	0.013883	0.022083	0.016525	0.00726	0.0034	0.011407	0.008467	0.011384	0.013879	0.012303	0.008799	0.010833	0.009949	0.010557	0.030929
76.8	0	1.43					51.84	-1.19	-0.82	-0.09		0.222222	0.019161	0.016313	0.006033	0.006507	0.009568	0.010635	0.008018	0.009882	0.009959	0.005042	0.006751	0.007676	0.004266	0.005614	0.006798	0.01272	0.006201	0.005533	0.013199	0.024444	0.008634	0.013629	0.012577	0.018133	0.014436	0.010495	0.004211	0.0119	0.010796	0.0119	0.013662	0.013525	0.009344	0.007806	0.00617	0.007097	0.027345
78.4	1.73	-0.17					52.92	-0.35	0.02	0.18		0.226852	0.017025	0.01653	0.007273	0.007852	0.009631	0.009909	0.006771	0.007277	0.007365	0.002024	0.006102	0.006313	0.004307	0.003082	0.007305	0.013878	0.006534	0.006364	0.006341	0.020387	0.010961	0.008129	0.008882	0.010348	0.013437	0.015113	0.003666	0.008721	0.01062	0.012424	0.011168	0.01515	0.010151	0.005147	0.005509	0.00843	0.022477
80	-1.38	1.72					54	0.23	1.16	0.3		0.231481	0.013078	0.01344	0.004143	0.008741	0.011341	0.010661	0.008828	0.006628	0.00418	0.002792	0.006372	0.007264	0.003974	0.003327	0.008139	0.010235	0.006636	0.006523	0.003726	0.015503	0.007981	0.006536	0.006931	0.008655	0.013818	0.015453	0.00286	0.007536	0.009938	0.013456	0.007255	0.010285	0.010537	0.008989	0.006159	0.007828	0.019532
81.6	0.14	0.97					55.08	1.88	0.82	0.13		0.236111	0.009686	0.009019	0.005324	0.006685	0.008903	0.009882	0.006623	0.002937	0.005039	0.001959	0.005399	0.005117	0.00378	0.004477	0.008448	0.005937	0.002956	0.00537	0.005909	0.008538	0.009047	0.005495	0.006264	0.007158	0.011916	0.013539	0.001517	0.007681	0.006154	0.009167	0.008873	0.009827	0.010365	0.011107	0.006911	0.009449	0.014715
83.2	1.52	0					56.16	1.95	1.21	0.17		0.240741	0.008558	0.008163	0.006127	0.004908	0.005002	0.006984	0.005998	0.003886	0.004617	0.0019	0.005228	0.005546	0.002111	0.004601	0.006579	0.002452	0.002302	0.007079	0.006616	0.005306	0.005664	0.005525	0.003903	0.007636	0.008666	0.014067	0.00229	0.008719	0.005473	0.007357	0.012891	0.009165	0.008017	0.012131	0.006713	0.007396	0.014378
84.8	-0.08	1.7					57.24	1.82	0.7	0.02		0.24537	0.008541	0.008653	0.005993	0.004652	0.003003	0.005721	0.004029	0.004125	0.006257	0.001276	0.003278	0.0041	0.002141	0.003845	0.005798	0.0037	0.002065	0.007024	0.006583	0.008956	0.008261	0.003763	0.007618	0.010017	0.008344	0.015709	0.003633	0.008986	0.006371	0.008402	0.012036	0.010757	0.008355	0.010021	0.005636	0.009486	0.014061
86.4	0.23	0.92					58.32	-2.5	-0.31	0.11		0.25	0.008468	0.008956	0.005057	0.004155	0.004314	0.005105	0.004177	0.004271	0.006243	0.001033	0.004191	0.004251	0.002746	0.002907	0.003383	0.002902	0.002043	0.006501	0.0038	0.0086	0.008722	0.004795	0.008105	0.007825	0.006191	0.014672	0.003506	0.008131	0.007111	0.009123	0.009357	0.01024	0.00836	0.00865	0.005975	0.006094	0.014583
88	2.06	-0.39					59.4	-0.65	0	0.01		0.25463	0.006475	0.005763	0.003521	0.003976	0.004828	0.003811	0.003868	0.003064	0.004846	0.001331	0.003782	0.003996	0.002602	0.002904	0.005584	0.00284	0.001432	0.004597	0.0042	0.009997	0.011486	0.004847	0.011337	0.00671	0.007447	0.010463	0.003213	0.008435	0.005113	0.009273	0.005037	0.009119	0.010049	0.005711	0.004807	0.00598	0.012566
89.6	-0.34	1.22					60.48	0	1.18	-0.01		0.259259	0.008817	0.007	0.004134	0.002321	0.005205	0.004466	0.003286	0.002656	0.003553	0.001609	0.003577	0.005464	0.002232	0.002934	0.005525	0.003036	0.001995	0.003561	0.004094	0.008053	0.009604	0.004091	0.00783	0.005519	0.007495	0.007697	0.002547	0.008343	0.003667	0.005318	0.008295	0.007403	0.009555	0.00461	0.004295	0.001798	0.011898
91.2	0.4	0.13					61.56	1.37	0	0		0.263889	0.008782	0.007314	0.00492	0.003231	0.003185	0.002954	0.002797	0.002465	0.003467	0.001684	0.002054	0.004776	0.00151	0.00273	0.006372	0.003116	0.001912	0.004905	0.003744	0.010389	0.009217	0.002444	0.006704	0.005424	0.007607	0.007347	0.003199	0.009551	0.003159	0.007506	0.007841	0.006886	0.010292	0.002227	0.002972	0.001842	0.011231
92.8	2.34	-0.3					62.64	1.59	0.74	-0.06		0.268519	0.008445	0.00744	0.004443	0.003231	0.002754	0.003041	0.001714	0.003133	0.004157	0.001429	0.00188	0.004794	0.001445	0.002919	0.003813	0.003098	0.001499	0.003685	0.002504	0.009532	0.009296	0.002378	0.003896	0.00487	0.004896	0.006492	0.002062	0.009205	0.003297	0.007829	0.008872	0.00595	0.00748	0.002301	0.003153	0.00277	0.011833
94.4	0.67	1.55					63.72	1.35	-0.46	-0.07		0.273148	0.007168	0.006638	0.003428	0.003121	0.001352	0.001222	0.001321	0.003041	0.003388	0.001116	0.001524	0.003457	0.002045	0.002446	0.002643	0.002112	0.001131	0.00398	0.001948	0.009681	0.009752	0.002557	0.003546	0.002306	0.004987	0.004417	0.001541	0.008773	0.003534	0.009751	0.007189	0.007422	0.005657	0.001631	0.003245	0.004011	0.011611
96	0.98	1.01					64.8	0.49	0.78	0.08		0.277778	0.006435	0.00618	0.001993	0.00226	0.002096	0.002769	0.00138	0.003294	0.002364	0.000965	0.001915	0.003681	0.0016	0.002441	0.002017	0.002359	0.001368	0.003649	0.002812	0.007003	0.008146	0.001971	0.002558	0.002185	0.005929	0.003422	0.000635	0.008002	0.004111	0.009491	0.006808	0.006956	0.004106	0.001847	0.002915	0.003988	0.009841
97.6	2.82	0.11					65.88	-0.97	-0.55	0.29		0.282407	0.006317	0.006323	0.001951	0.002528	0.001694	0.002717	0.001688	0.00261	0.001811	0.000907	0.001406	0.003452	0.001537	0.001749	0.002024	0.002881	0.001746	0.004282	0.002944	0.007134	0.007469	0.001846	0.002438	0.003799	0.00566	0.003444	0.001079	0.006958	0.004297	0.008701	0.006098	0.006825	0.005853	0.001919	0.002572	0.003285	0.006815
99.2	-0.44	1.57					66.96	-0.05	0.27	0.18		0.287037	0.004298	0.004886	0.00163	0.0027	0.002419	0.003355	0.001741	0.002495	0.002061	0.000821	0.001737	0.003371	0.000828	0.002142	0.001628	0.003113	0.001481	0.004516	0.002965	0.006343	0.007675	0.002116	0.002906	0.005241	0.00432	0.003797	0.001738	0.00536	0.002933	0.008725	0.004733	0.004717	0.005512	0.001624	0.002338	0.002816	0.00505
100.8	1.04	0.34					68.04	0.98	0.37	0.17		0.291667	0.003957	0.004309	0.001514	0.00329	0.00205	0.001797	0.001581	0.002633	0.001828	0.000671	0.001754	0.003023	0.001079	0.001958	0.001039	0.00298	0.001607	0.004165	0.002365	0.007251	0.008603	0.002459	0.002451	0.006068	0.004034	0.004963	0.002651	0.004422	0.002179	0.006701	0.005262	0.00458	0.006188	0.001508	0.002383	0.002848	0.005865
102.4	2.95	0.47					69.12	1.01	0.18	0.07		0.296296	0.003483	0.003577	0.001654	0.003291	0.002343	0.001855	0.00132	0.002506	0.001544	0.000895	0.00129	0.002581	0.000889	0.001642	0.001381	0.002864	0.001826	0.004077	0.003184	0.006791	0.008883	0.001821	0.001259	0.006072	0.00458	0.004521	0.003007	0.003704	0.001457	0.005828	0.003831	0.003846	0.005883	0.001623	0.002696	0.002782	0.008041
104	-0.23	0.19					70.2	0.11	0.11	0.32		0.300926	0.002705	0.002629	0.001648	0.002543	0.001934	0.001299	0.001197	0.002858	0.001345	0.000742	0.001732	0.002784	0.00116	0.001017	0.001688	0.002939	0.001376	0.004103	0.002979	0.00528	0.008089	0.00125	0.001428	0.005287	0.005199	0.003847	0.003574	0.003514	0.001584	0.003919	0.003928	0.004338	0.005709	0.001455	0.002442	0.002486	0.006696
105.6	1.79	0.43					71.28	0.37	-0.1	0.4
107.2	2.01	0.32					72.36	0.76	1.29	0.32
							73.44	0.74	1.03	0
							74.52	-0.02	0.66	0.26
							75.6	0.16	0.81	0.34
							76.68	0.5	0.44	0.09
							77.76	0.94	0.7	0.21
							78.84	1.16	0.23	0.28
							79.92	1.83	0.8	0.42
							81	1.24	0.21	0.31
							82.08	-0.65	1.08	0.41
							83.16	-1.07	-0.17	0.24
							84.24	0.02	1.16	0.26
							85.32	0.87	0.83	0.21
							86.4	0.8	-0.21	0.23
							87.48	0.47	-0.45	0.15
							88.56	-1.02	0	0.28
							89.64	-0.82	-0.02	0.4
							90.72	0.5	0.33	0.46
							91.8	1.43	0.58	0.29
							92.88	1.4	-0.11	0.26
							93.96	1.32	0.03	0.24
							95.04	0	0.55	0.13
							96.12	0	0.31	0.16
							97.2	0.44	1.04	0
							98.28	1.21	0.62	-0.02
							99.36	1.89	0.72	-0.06
							100.44	0.35	0.9	0.16
							101.52	-2.11	0.55	-0.16
							102.6	0.52	0.69	0.25
							103.68	1.67	1.4	0.11
							104.76	1.89	1.29	-0.02
							105.84	-0.1	0	0.11
							106.92	-0.47	1.8	0.04
							108	0	0.97	0.07
[truncated: 34 more columns]

## Sheet: FS2
FS2a			FS2b			FS2c
Fequency (Hz)			Peak interval SD(s)			Amplitude(%)
Male	Female		Male	Female		Male	Female
0.115741	0.12151		4.43	2.39		4.76649	3.66416
0.157407	0.155782		2.16	1.42		3.28402	2.64507
0.106481	0.162013		2.58	2.4		8.32935	2.56218
0.25	0.168244		1.65	1.55		2.2071	2.28214
0.25463	0.124625		2.88	2.85		1.83787	3.66986
0.115278	0.227441		3.15	3.53		2.77457	1.09417
0.146435	0.118394		3.27	3.13		2.62546	1.72548
0.127741	0.115278		4.16	2.31		4.68652	2.09119
0.14955	0.093469		4.61	6.47		2.40421	5.09252
0.273148	0.0965846		2.13	5.97		1.65847	6.00582
0.300926	0.0685439		2.92	2.58		1.50137	9.50943
0.287037	0.0841221		3.28	2.52		1.2332	8.0544
0.0601852	0.174475		3.43	1.44		9.13078	2.02389
0.0972222	0.105932		1.92	1.92		8.49869	3.44841
0.175926	0.115278		5.4	3.03		4.69718	4.12117
0.0601852	0.140204		3.44	2.99		14.7004	2.87365
0.273148	0.165129		3	2.51		1.62723	2.11004
0.347222	0.12037		5.27	2.31		1.12255	7.56
0.152778	0.12963		3.41	3.14		4.8976	6.68
0.0694444	0.134259		6.36	2.77		10.805	7.56
0.0925926	0.106481		3.09	3.23		8.68685	8.34545
0.273148	0.203704		2.79	3.52		1.92801	4.94791
0.273148	0.0509259		2.8	1.63		1.80437	9.936
0.300926	0.180556		1.75	5.47		1.42668	5.51368
0.273148	0.12037		1.67	3.32		1.61274	8.2512
0.157407	0.106481		2.18	2.21		5.98909	8.68909
0.157407	0.324074		2.08	4.44		6.15273	3.05217
0.180556	0.0555556		0.89	2.97		5.48526	9.91636
0.148148	0.337963		2.24	3.01		6.48	2.925
0.185185	0.361111		2.32	2.71		5.4	2.74909
0.115741	0.259259		1.96	2.43		4.635	3.80945
0.166667	0.296296		3.46	3.65		5.95543	3.10286
0.101852	0.259259		2.96	4.08		9.66857	3.82909
0.0925926			2.64	3.66		8.58316
0.0648148			2.08			15.0369
0.101852			3.06			9.46286
0.231481						4.29796
0.0925926						9.89053

## Sheet: FS3
FS3c							FS3d							FS3e							FS3g
Arteriole							PA							Venule							LSCI (Vipsilateral/Vcontralateral)
Fequency (Hz)		Peak interval SD(s)		Amplitude(%)			Fequency (Hz)		Peak interval SD(s)		Amplitude(%)			Fequency (Hz)		Peak interval SD(s)		Amplitude(%)			Sham surgery
Before	Post-sham	Before	Post-sham	Before	Post-sham		Before	Post-sham	Before	Post-sham	Before	Post-sham		Before	Post-sham	Before	Post-sham	Before	Post-sham		Before	100	100	100	100	100
0.208515	0.125109	2.28271	4.37498	1.95	1.25		0.134376	0.203881	3.93939	3.38249	2.6	2.9		0.0185347	0.00463366	29.9492	NA	0.55	0.54		10min	56.26	60.62	69.6	72.7	67.13
0.157545	0.18998	3.95581	3.44884	1.43	0.91		0.27802	0.180713	1.37445	3.30728	2.8	1.84		0.0185347	0.0185347	4.49249	7.34501	0.62	0.55		30min	85.71	61.13	65.61	66.9	65
0.120475	0.129743	5.70747	4.95693	1.57	0.98		0.101941	0.129743	6.36815	6.80291	2.2	2.34		0.00926732	0.041703		33.7845	0.56	0.67		1h	82.71	62.89	69.81	56.99	74.27
0.157545	0.111208	3.70002	NA	1.05	0.85		0.148277	0.125109	4.38188	5.29713	1.9	2.54		0.013901	0	18.3123	NA	0.55	0		2h	83.8	52.49	75.58	69.75	68.6
0.125109	0.115842	5.86828	5.65174	1.28	2.23			0.217782		2.57283		1.5		0.0231683	0.013901	50.8601	6.10409	0.56	0.58		24h	88.57	68.7	86.12	77.21	82.14
0.115842	0.111208	5.70966	NA	1.77	1.67									0.0324356		17.5989		0.65			48h	91.93	77.02	85.9	76.15	83.6
0.115842	0.148277	4.23633	3.46291	1.39	1.15									0.0185347		0.622996		0.55
0.129743	0.162178	3.64815	3.43351	1.15	1.08		0.143644	0.166812	4.74967	3.93686	1.05	2.39		0.00463366		NA		0.55
	0.162178		4.41947		1.93		0.152911		2.89554		1.56			0.0509703		18.8789		0.62
	0.111208		NA		1.21		0.152911		6.35201		4.06			0.027802		10.6549		0.64
														0		NA		0
0.166812	0.125109	4.46664	4.93363	1.85	2.89									0		NA		0
0.208515	0.129743	2.30751	NA	2.03	1.97									0.0602376		24.7094		0.66
0.162178	0.162178	4.78911	4.95473	1.16	2.4
0.152911	0.13901	4.55119	NA	1.53	3.13									0	0.004634	11.6023	32.22	0	1.06
0.134376	0.111208	3.57862	NA	1.5	1.81									0.00463366		7.63011		1.07
0.143644	0.134376	4.16475	5.21649	1.49	3.55									0		6.17672		0
0.101941	0.185347	4.36288	3.84735	2.74	2.94									0.00463366		NA		1.03
0.157545	0.143644	4.27698	5.01929	1.25	2.26
0.180713	0.162178	4.88743	4.91308	2.3	2.21
0.199247	0.185347	4.08517	3.6372	2.41	3.31
0.157545		5.11606		1.69
0.259485		2.42048		3.19

[truncated: 10 more sheets: FS4, FS5, FS6, FS7, FS8, FS10, FS11, FS12, FS13, FS14]
